# Supplementary material for: A subtracted cDNA library identifies genes up-regulated during PHOT1-mediated early step of de-etiolation in tomato (Solanum lycopersicum L.)
Source: BMC Genomics. 2016 Apr 18;17:291. doi: 10.1186/s12864-016-2613-6 (PMC4835860; doi:10.1186/s12864-016-2613-6)
Supplement: Additional file 1: Table S1. — Gene ontology and functional annotation of the expressed sequence tags (ESTs) up-regulated by 30 min of exposure to blue light. (XLSX 68 kb) [file 12864_2016_2613_MOESM1_ESM.xlsx]

## Sheet: FunctionalAnnotation_Comparison
Annotation was performed using different tools: BlastP against the tomato genome annotation (ITAG2.4), Blast (RSP-blast) against the clusters of orthologous eukaryotic genes database (KOG), Blast and annotation by Blast2GO and finally description by BIN code with Mercator/Mapmann
It has to be noted that all tools give similar annotation. The functional annotation by Mercator/Mapmann allows attributing genes to a plant physiological process.
DEGs	ITAG2.4 IDs	NCBI_protein ID	Seq. Length		ITAG2.4. Full Description	KOG description	Blast2GO Top blast - Description	Description Mercator/Mapmann
Photosynthesis
D-G4	Solyc05g053810.2.1	XP_004239849	662	Serine hydroxymethyltransferase	Serine hydroxymethyltransferase IPR001085 Serine hydroxymethyltransferase	Glycine/serine hydroxymethyltransferase	serine hydroxymethyltransferase 4	'(at4g13930 : 868.0) Encodes a serine hydroxymethyltransferase maximally expressed in root; serine hydroxymethyltransferase 4 (SHM4); FUNCTIONS IN: pyridoxal phosphate binding, glycine hydroxymethyltransferase activity, catalytic activity; INVOLVED IN: response to cadmium ion, glycine metabolic process, L-serine metabolic process; LOCATED IN: cytosol, plasma membrane, membrane; EXPRESSED IN: 9 pl…
Minor carbohydrates
C-F4	Solyc01g095470.2.1	XP_004229976	387	Aldose 1-epimerase family protein	Aldose 1-epimerase family protein IPR008183 Aldose 1-epimerase	Uncharacterized enzymes related to aldose 1-epimerase	glucose-6-phosphate 1-epimerase	'(at3g61610 : 496.0) Galactose mutarotase-like superfamily protein; FUNCTIONS IN: carbohydrate binding, isomerase activity, aldose 1-epimerase activity, catalytic activity; INVOLVED IN: galactose metabolic process, N-terminal protein myristoylation, carbohydrate metabolic process; LOCATED IN: cellular_component unknown; EXPRESSED IN: 17 plant structures; EXPRESSED DURING: 11 growth stages; CONTAI…
D-H8	Solyc07g055300.2.1	XP_004243268	174	Alpha alpha-trehalose-phosphate synthase (UDP-forming)	Alpha alpha-trehalose-phosphate synthase (UDP-forming) IPR001830 Glycosyl transferase, family 20	Trehalose-6-phosphate synthase component TPS1 and related subunits	probable -trehalose-phosphate synthase	'(at1g06410 : 1276.0) Encodes an enzyme putatively involved in trehalose biosynthesis. Though the protein has both trehalose-6-phosphate synthase (TPS)-like and trehalose-6-phosphate phosphatase (TPP)-like domains, neither activity has been detected in enzymatic assays nor has the protein been able to complement yeast TPS or TPP mutants.; trehalose-phosphatase/synthase 7 (TPS7); FUNCTIONS IN: tra…
E187	Solyc03g097210.2.1	XP_010318288	445	Kinase pfkB family protein	Kinase pfkB family protein IPR011611 Carbohydrate_purine kinase	Possible pfkB family carbohydrate kinase	adenosine kinase	'(at4g27600 : 573.0) Encodes a phosphofructokinase B-type carbohydrate kinase family protein, NARA5. Regulates photosynthetic gene expression.; GENES NECESSARY FOR THE ACHIEVEMENT OF RUBISCO ACCUMULATION 5 (NARA5); CONTAINS InterPro DOMAIN/s: Carbohydrate/purine kinase (InterPro:IPR011611), Carbohydrate/puine kinase, PfkB, conserved site (InterPro:IPR002173); BEST Arabidopsis thaliana protein mat…
Glycolysis
B-A6	Solyc05g014470.2.1	XP_010320554	510	Glyceraldehyde 3-phosphate dehydrogenase	Glyceraldehyde 3-phosphate dehydrogenase IPR000173 Glyceraldehyde 3-phosphate dehydrogenase	Glyceraldehyde 3-phosphate dehydrogenase	glyceraldehyde-3-phosphate cytosolic	'(p09094|g3pc_tobac : 572.0) Glyceraldehyde-3-phosphate dehydrogenase, cytosolic (EC 1.2.1.12) (Fragment) - Nicotiana tabacum (Common tobacco) & (at1g13440 : 555.0) glyceraldehyde-3-phosphate dehydrogenase C2 (GAPC2); FUNCTIONS IN: copper ion binding, glyceraldehyde-3-phosphate dehydrogenase activity, zinc ion binding; INVOLVED IN: response to oxidative stress, response to cadmium ion, gluconeoge…
Fermentation
80	Solyc02g084640.2.1	XP_010316396	300	Aldehyde dehydrogenase-dependent	Aldehyde dehydrogenase-dependent IPR015590 Aldehyde dehydrogenase	Aldehyde dehydrogenase	aldehyde dehydrogenase family 3 member f1	'(at4g36250 : 640.0) Encodes a putative aldehyde dehydrogenase. The gene is not responsive to osmotic stress and is expressed constitutively at a low level in plantlets and root cultures.; aldehyde dehydrogenase 3F1 (ALDH3F1); FUNCTIONS IN: 3-chloroallyl aldehyde dehydrogenase activity, aldehyde dehydrogenase (NAD) activity; INVOLVED IN: cellular aldehyde metabolic process, oxidation reduction, m…
Mitochondrial electron transport/ATP synthesis
B-B3	Solyc00g042130.1.1	XP_004253362	613	ATP synthase subunit alpha	ATP synthase subunit alpha IPR005294 ATPase, F1 complex, alpha subunit	ATP synthase subunit alpha	60s ribosomal protein l27a-3-like	'(gnl|cdd|82910 : 885.0) no description available & (p26854|atpam_marpo : 716.0) ATP synthase subunit alpha, mitochondrial (EC 3.6.3.14) - Marchantia polymorpha (Liverwort) & (at2g07698 : 689.0) ATPase, F1 complex, alpha subunit protein; FUNCTIONS IN: hydrogen ion transporting ATP synthase activity, rotational mechanism, poly(U) RNA binding, zinc ion binding; INVOLVED IN: proton transport, ATP me…
C-D5	Solyc01g103220.2.1	XP_004230430	391	Cytochrome c	Cytochrome c IPR002327 Cytochrome c, class IA_ IB	Cytochrome c	cytochrome c	'(p00061|cyc_soltu : 203.0) Cytochrome c - Solanum tuberosum (Potato) & (at4g10040 : 194.0) Encodes cytochrome c. Promoter directs preferential expression in vascular tissues of cotyledons, leaves, roots, and hypocotyls, and in anthers.; cytochrome c-2 (CYTC-2); CONTAINS InterPro DOMAIN/s: Cytochrome c, class IA/ IB (InterPro:IPR002327), Cytochrome c, class I (InterPro:IPR003088), Cytochrome c do…
E196	Solyc12g055760.1.1	XP_004252620	288	ATP synthase subunit epsilon mitochondrial	ATP synthase subunit epsilon mitochondrial IPR006721 ATPase, F1 complex, epsilon subunit, mitochondrial	Mitochondrial F1F0-ATP synthase, subunit epsilon/ATP15	atp synthase subunit mitochondrial-like	'(at1g51650 : 120.0) ATP synthase epsilon chain, mitochondrial; FUNCTIONS IN: hydrogen ion transporting ATP synthase activity, rotational mechanism, proton-transporting ATPase activity, rotational mechanism; INVOLVED IN: ATP biosynthetic process, ATP synthesis coupled proton transport; LOCATED IN: mitochondrion; EXPRESSED IN: 25 plant structures; EXPRESSED DURING: 15 growth stages; CONTAINS Inter…
E-G1	Solyc04g080570.2.1	XP_004238283	381	2,3,4,5-tetrahydropyridine-2,6-dicarboxylate N-acetyltransferase	2,3,4,5-tetrahydropyridine-2,6-dicarboxylate N-acetyltransferase IPR011004 Trimeric LpxA-like	Serine O-acetyltransferase	gamma carbonic anhydrase mitochondrial	'(at1g47260 : 446.0) Encodes mitochondrial gamma carbonic anhydrase. Component of the NADH dehydrogenase complex.; gamma carbonic anhydrase 2 (GAMMA CA2); FUNCTIONS IN: carbonate dehydratase activity; INVOLVED IN: response to salt stress, regulation of oxygen and reactive oxygen species metabolic process, anther dehiscence, photorespiration; LOCATED IN: in 6 components; EXPRESSED IN: 29 plant str…
Cell wall
12	Solyc01g099630.2.1	NP_001233858	438	Xyloglucan endotransglucosylase_hydrolase 5	Xyloglucan endotransglucosylase_hydrolase 5 IPR016455 Xyloglucan endotransglucosylase_hydrolase IPR008263 Glycoside hydrolase, family 16, active site	xyloglucan endotransglucosylase/hydrolase 1 precursor	probable xyloglucan endotransglucosylase hydrolase protein	'(p93349|xth_tobac : 580.0) Probable xyloglucan endotransglucosylase/hydrolase protein precursor (EC 2.4.1.207) - Nicotiana tabacum (Common tobacco) & (at5g13870 : 452.0) EXGT-A4, endoxyloglucan transferase,; xyloglucan endotransglucosylase/hydrolase 5 (XTH5); FUNCTIONS IN: hydrolase activity, acting on glycosyl bonds, hydrolase activity, hydrolyzing O-glycosyl compounds, xyloglucan:xyloglucosyl …
B-E2	Solyc01g102350.2.1	XP_004230372	627	Pectinacetylesterase like protein	Pectinacetylesterase like protein (Fragment) IPR004963 Pectinacetylesterase	Pectin acetylesterase and similar proteins	protein notum homolog	'(gnl|cdd|39488 : 611.0) no description available & (at3g05910 : 597.0) Pectinacetylesterase family protein; FUNCTIONS IN: carboxylesterase activity; INVOLVED IN: biological_process unknown; LOCATED IN: endomembrane system; EXPRESSED IN: 22 plant structures; EXPRESSED DURING: 13 growth stages; CONTAINS InterPro DOMAIN/s: Pectinacetylesterase (InterPro:IPR004963); BEST Arabidopsis thaliana protein…
B-G3	Solyc04g081300.2.1	XP_010320423	472	Endoglucanase 1	Endoglucanase 1 IPR001701 Glycoside hydrolase, family 9	endoglucanase 2-like	endoglucanase 2-like	'(at1g19940 : 650.0) glycosyl hydrolase 9B5 (GH9B5); FUNCTIONS IN: hydrolase activity, hydrolyzing O-glycosyl compounds, catalytic activity; INVOLVED IN: carbohydrate metabolic process; LOCATED IN: endomembrane system; EXPRESSED IN: 18 plant structures; EXPRESSED DURING: 11 growth stages; CONTAINS InterPro DOMAIN/s: Six-hairpin glycosidase (InterPro:IPR012341), Glycoside hydrolase, family 9, acti…
D-D4	Solyc01g091530.2.1	XP_004229828	251	Fasciclin-like arabinogalactan protein 13 IPR000782 FAS1 domain	Fasciclin-like arabinogalactan protein 13 IPR000782 FAS1 domain	RhoA GTPase effector DIA/Diaphanous	fasciclin-like arabinogalactan protein 8	'(at3g60900 : 355.0) FASCICLIN-like arabinogalactan-protein 10 (FLA10); LOCATED IN: anchored to plasma membrane, plasma membrane, anchored to membrane; EXPRESSED IN: 17 plant structures; EXPRESSED DURING: 8 growth stages; CONTAINS InterPro DOMAIN/s: FAS1 domain (InterPro:IPR000782); BEST Arabidopsis thaliana protein match is: FASCICLIN-like arabinogalactan protein 8 (TAIR:AT2G45470.1); Has 12874 …
E182	Solyc07g017600.2.1	XP_004242901	364	Pectinesterase	Pectinesterase IPR000070 Pectinesterase, catalytic	pectinesterase/pectinesterase inhibitor PPE8B	pectinesterase pectinesterase inhibitor ppe8b-like	'(q43062|pme_prupe : 626.0) Pectinesterase PPE8B precursor (EC 3.1.1.11) (Pectin methylesterase) (PE) - Prunus persica (Peach) & (at4g33220 : 625.0) pectin methylesterase 44 (PME44); FUNCTIONS IN: enzyme inhibitor activity, pectinesterase activity; INVOLVED IN: cell wall modification; LOCATED IN: endomembrane system, cell wall, plant-type cell wall; EXPRESSED IN: 22 plant structures; EXPRESSED DU…
E192	Solyc02g068530.2.1	XP_004233254	693	UDP-N-acetylglucosamine pyrophosphorylase	UDP-N-acetylglucosamine pyrophosphorylase IPR002618 UTP--glucose-1-phosphate uridylyltransferase	UDP-N-acetylglucosamine pyrophosphorylase	udp-n-acetylglucosamine diphosphorylase 1-like	'(at2g35020 : 828.0) Encodes a protein that functions as an N-acetylglucosamine-1-phosphate uridylyltransferase that catalyzes the formation of UDP-N-acetylglucosamine (UDP-GlcNAc). This is an essential precursor for glycolipid and glycoprotein synthesis and is also used for regulatory protein modification in signaling pathways. The enzyme can also catalyze the reverse reaction using both UDP-Glc…
E-F8	Solyc10g074920.1.1	XP_010327704	600	Mannan endo-1 4-beta-mannosidase	Mannan endo-1 4-beta-mannosidase IPR001547 Glycoside hydrolase, family 5	mannan endo-1,4-beta-mannosidase 6 isoform X3	mannan endo- -beta-mannosidase 6 isoform x1	'(at5g01930 : 650.0) Glycosyl hydrolase superfamily protein; FUNCTIONS IN: cation binding, hydrolase activity, hydrolyzing O-glycosyl compounds, catalytic activity; INVOLVED IN: carbohydrate metabolic process; LOCATED IN: endomembrane system; EXPRESSED IN: 19 plant structures; EXPRESSED DURING: 10 growth stages; CONTAINS InterPro DOMAIN/s: Glycoside hydrolase, catalytic core (InterPro:IPR017853),…
Lipid metabolism
A-B12	Solyc01g098110.2.1	XP_010312252	640	Hydrolase alpha_beta fold family protein	Hydrolase alpha_beta fold family protein IPR007130 Diacylglycerol acyltransferase	Predicted hydrolase/acyltransferase (alpha/beta hydrolase superfamily)	acyltransferase-like protein chloroplastic	'(at1g54570 : 710.0) Esterase/lipase/thioesterase family protein; FUNCTIONS IN: transferase activity, transferring acyl groups other than amino-acyl groups, catalytic activity; LOCATED IN: chloroplast, plastoglobule; EXPRESSED IN: 22 plant structures; EXPRESSED DURING: 13 growth stages; CONTAINS InterPro DOMAIN/s: Diacylglycerol acyltransferase (InterPro:IPR007130); BEST Arabidopsis thaliana prot…
C-C8	Solyc06g007130.2.1	NP_001233791	484	Omega-3 fatty acid desaturase	Omega-3 fatty acid desaturase IPR005804 Fatty acid desaturase, type 1	omega-3 fatty acid desaturase	omega-3 fatty acid endoplasmic reticulum-like	'(p48626|fad3e_tobac : 566.0) Omega-3 fatty acid desaturase, endoplasmic reticulum (EC 1.14.19.-) - Nicotiana tabacum (Common tobacco) & (at2g29980 : 521.0) Endoplasmic reticulum enzyme responsible for the synthesis of 18:3 fatty acids from phospholipids. Uses cytochrome b5 as electron donor.; fatty acid desaturase 3 (FAD3); CONTAINS InterPro DOMAIN/s: Protein of unknown function DUF3474 (InterPr…
E176	Solyc05g008580.2.1	XP_004238876	658	Phosphatidylserine synthase 2	Phosphatidylserine synthase 2 IPR004277 Phosphatidyl serine synthase	Phosphatidylserine synthase	cdp-diacylglycerol--serine o-phosphatidyltransferase 1-like	'(at1g15110 : 683.0) phosphatidyl serine synthase family protein; FUNCTIONS IN: CDP-diacylglycerol-serine O-phosphatidyltransferase activity; INVOLVED IN: phosphatidylserine biosynthetic process; LOCATED IN: cellular_component unknown; EXPRESSED IN: 17 plant structures; EXPRESSED DURING: 7 growth stages; CONTAINS InterPro DOMAIN/s: Phosphatidyl serine synthase (InterPro:IPR004277); Has 335 Blast …
Amino acid metabolism
15	Solyc09g092390.2.1	XP_004247887	691	Adenosylhomocysteinase	Adenosylhomocysteinase IPR000043 S-adenosyl-L-homocysteine hydrolase	S-adenosylhomocysteine hydrolase	s-adenosyl-l-homocysteine hydrolase a	'(p68173|sahh_tobac : 916.0) Adenosylhomocysteinase (EC 3.3.1.1) (S-adenosyl-L-homocysteine hydrolase) (AdoHcyase) (Cytokinin-binding protein CBP57) - Nicotiana tabacum (Common tobacco) & (at4g13940 : 870.0) Encodes a S-adenosyl-L-homocysteine hydrolase required for DNA methylation-dependent gene silencing.; HOMOLOGY-DEPENDENT GENE SILENCING 1 (HOG1); FUNCTIONS IN: adenosylhomocysteinase activity…
33	Solyc01g101060.2.1	NP_001234425	688	S-adenosylmethionine synthase	S-adenosylmethionine synthase IPR002133 S-adenosylmethionine synthetase	S-adenosylmethionine synthetase	s-adenosylmethionine synthase 1	'(q96552|metl_catro : 741.0) S-adenosylmethionine synthetase 2 (EC 2.5.1.6) (Methionine adenosyltransferase 2) (AdoMet synthetase 2) - Catharanthus roseus (Rosy periwinkle) (Madagascar periwinkle) & (at1g02500 : 733.0) encodes a S-adenosylmethionine synthetase. SAM1 is regulated by protein S-nitrosylation. The covalent binding of nitric oxide (NO) to the Cys114 residue inhibits the enzyme activit…
C-G5	Solyc01g109850.2.1	XP_004230896	445	Diaminopimelate decarboxylase	Diaminopimelate decarboxylase IPR002986 Diaminopimelate decarboxylase	Ornithine decarboxylase	diaminopimelate decarboxylase chloroplastic-like	'(at3g14390 : 819.0) Pyridoxal-dependent decarboxylase family protein; FUNCTIONS IN: diaminopimelate decarboxylase activity; INVOLVED IN: lysine biosynthetic process via diaminopimelate; LOCATED IN: chloroplast; EXPRESSED IN: guard cell, cultured cell; CONTAINS InterPro DOMAIN/s: Alanine racemase/group IV decarboxylase, C-terminal (InterPro:IPR009006), Ornithine/DAP/Arg decarboxylase (InterPro:IP…
D-B8	Solyc09g092380.2.1	NP_001234012	210	Adenosylhomocysteinase	Adenosylhomocysteinase IPR000043 S-adenosyl-L-homocysteine hydrolase	S-adenosylhomocysteine hydrolase	s-adenosyl-l-homocysteine hydrolase a	'(ipr000043 : 1500.0) Adenosylhomocysteinase & (p68173|sahh_tobac : 932.0) Adenosylhomocysteinase (EC 3.3.1.1) (S-adenosyl-L-homocysteine hydrolase) (AdoHcyase) (Cytokinin-binding protein CBP57) - Nicotiana tabacum (Common tobacco) & (at3g23810 : 891.0) S-adenosyl-l-homocysteine (SAH) hydrolase 2 (SAHH2); FUNCTIONS IN: adenosylhomocysteinase activity; INVOLVED IN: one-carbon metabolic process; LO…
D-D9	Solyc09g008280.1.1	XP_010325713	331	S-adenosylmethionine synthase	S-adenosylmethionine synthase IPR002133 S-adenosylmethionine synthetase	S-adenosylmethionine synthetase	s-adenosylmethionine synthase 3	'(p48498|metk_pethy : 751.0) S-adenosylmethionine synthetase (EC 2.5.1.6) (Methionine adenosyltransferase) (AdoMet synthetase) - Petunia hybrida (Petunia) & (at2g36880 : 726.0) methionine adenosyltransferase 3 (MAT3); FUNCTIONS IN: methionine adenosyltransferase activity; INVOLVED IN: one-carbon metabolic process, S-adenosylmethionine biosynthetic process; LOCATED IN: plasma membrane; EXPRESSED I…
D-E5	Solyc10g085630.1.1	XP_004249576	644	Fatty acid oxidation complex subunit alpha	Fatty acid oxidation complex subunit alpha IPR001753 Crotonase, core	Enoyl-CoA hydratase	3-hydroxyisobutyryl- hydrolase-like protein mitochondrial	'(at4g31810 : 573.0) ATP-dependent caseinolytic (Clp) protease/crotonase family protein; FUNCTIONS IN: 3-hydroxyisobutyryl-CoA hydrolase activity, catalytic activity; INVOLVED IN: fatty acid beta-oxidation, metabolic process; LOCATED IN: mitochondrion; EXPRESSED IN: 22 plant structures; EXPRESSED DURING: 12 growth stages; CONTAINS InterPro DOMAIN/s: Crotonase, core (InterPro:IPR001753); BEST Arab…
D-F4	Solyc03g044330.1.1	XP_004234664	265	Acetolactate synthase	Acetolactate synthase IPR012846 Acetolactate synthase, large subunit, biosynthetic	Thiamine pyrophosphate-requiring enzyme	acetolactate synthase chloroplastic-like	'(p09114|ilv2_tobac : 1191.0) Acetolactate synthase 2, chloroplast precursor (EC 2.2.1.6) (Acetolactate synthase II) (Acetohydroxy-acid synthase II) (ALS II) - Nicotiana tabacum (Common tobacco) & (at3g48560 : 1034.0) Catalyzes the formation of acetolactate from pyruvate, the first step in valine and isoleucine biosynthesis. Requires FAD, thiamine pyrophosphate and Mg. Inhibited by the sulphonylu…
Stress
A-D3	Solyc04g054810.2.1	XP_004237415	518	Pollen allergen Phl p 11	Pollen allergen Phl p 11 IPR006041 Pollen Ole e 1 allergen and extensin	pollen-specific protein C13	pollen-specific protein c13-like	'(at4g08685 : 140.0) Encodes a protein, expressed in leaves, with similarity to pollen allergens.; SAH7; FUNCTIONS IN: molecular_function unknown; INVOLVED IN: biological_process unknown; LOCATED IN: endomembrane system; EXPRESSED IN: 22 plant structures; EXPRESSED DURING: 13 growth stages; CONTAINS InterPro DOMAIN/s: Pollen Ole e 1 allergen/extensin (InterPro:IPR006041); BEST Arabidopsis thalian…
B-E9	Solyc01g103450.2.1	XP_004230445	368	Chaperone DnaK	Chaperone DnaK IPR012725 Chaperone DnaK	Molecular chaperones mortalin/PBP74/GRP75, HSP70 superfamily	stromal 70 kda heat shock-related chloroplastic	'(q02028|hsp7s_pea : 1044.0) Stromal 70 kDa heat shock-related protein, chloroplast precursor - Pisum sativum (Garden pea) & (at5g49910 : 1019.0) Stromal heat shock protein involved in protein import into chloroplast.; chloroplast heat shock protein 70-2 (CPHSC70-2EAT SHOCK PROTEIN 70-2); FUNCTIONS IN: protein binding; INVOLVED IN: protein folding, response to cadmium ion, protein targeting to ch…
C-E10	Solyc07g065840.2.1	NP_001234439	361	Heat shock protein 90	Heat shock protein 90 IPR003594 ATP-binding region, ATPase-like IPR001404 Heat shock protein Hsp90	Molecular chaperone (HSP90 family)	heat shock cognate protein 80-like	'(at5g56030 : 1083.0) A member of heat shock protein 90 (HSP90) gene family. Expressed in all tissues and abundant in root apical meristem, pollen and tapetum. Expression is NOT heat-induced but induced by IAA and NaCl. Interacts with HsfA1d in the cytosol and the nucleus and negatively regulates HsfA1d. Did not bind to AtHsfA4c.; heat shock protein 81-2 (HSP81-2); CONTAINS InterPro DOMAIN/s: Cha…
C-G9	Solyc01g059930.2.1	XP_004229006	460	Universal stress protein UspA	Universal stress protein IPR006016 UspA	uncharacterized protein	universal stress protein a-like protein	'(at3g17020 : 225.0) Adenine nucleotide alpha hydrolases-like superfamily protein; FUNCTIONS IN: molecular_function unknown; INVOLVED IN: response to cold, response to stress; LOCATED IN: plasma membrane; EXPRESSED IN: 24 plant structures; EXPRESSED DURING: 15 growth stages; CONTAINS InterPro DOMAIN/s: UspA (InterPro:IPR006016), Rossmann-like alpha/beta/alpha sandwich fold (InterPro:IPR014729), U…
C-H6	Solyc09g010630.2.1	XP_004246402	976	heat shock protein 70	heat shock protein IPR013126 Heat shock protein 70	Molecular chaperones GRP78/BiP/KAR2, HSP70 superfamily	heat shock cognate 70 kda protein 2-like	'(at3g12580 : 1094.0) heat shock protein 70 (HSP70); FUNCTIONS IN: ATP binding; INVOLVED IN: in 9 processes; LOCATED IN: cytosol, mitochondrion, cell wall, plasma membrane; EXPRESSED IN: 23 plant structures; EXPRESSED DURING: 11 growth stages; CONTAINS InterPro DOMAIN/s: Heat shock protein 70, conserved site (InterPro:IPR018181), Heat shock protein Hsp70 (InterPro:IPR001023), Heat shock protein 7…
D-E12	Solyc05g052970.2.1	XP_004239912	539	Dehydration-responsive family protein	Dehydration-responsive family protein IPR004159 Protein of unknown function DUF248, methyltransferase putative	probable methyltransferase PMT11	probable methyltransferase pmt11	'(at2g39750 : 1010.0) S-adenosyl-L-methionine-dependent methyltransferases superfamily protein; CONTAINS InterPro DOMAIN/s: Protein of unknown function DUF248, methyltransferase putative (InterPro:IPR004159); BEST Arabidopsis thaliana protein match is: Putative methyltransferase family protein (TAIR:AT5G06050.1); Has 1633 Blast hits to 1528 proteins in 174 species: Archae - 2; Bacteria - 140; Met…
D-G8	Solyc09g098540.2.1	XP_004247978	325	Chitinase-like protein	Chitinase-like protein IPR000726 Glycoside hydrolase, family 19, catalytic	Predicted chitinase	chitinase-like protein 1	'(at1g05850 : 479.0) Encodes an endo chitinase-like protein AtCTL1. Essential for tolerance to heat, salt and drought stresses. Also involved in root hair development, cell expansion and response to cytokinin. Allelic to erh2. 11 alleles described in Hauser (1995). Mutant is defective in acquired thermotolerance, appears semidwarf throughout its life cycle and has extra lateral branches. There ar…
E162	Solyc10g011870.2.1	XP_004248066	299	Reticulon family protein	Reticulon family protein IPR003388 Reticulon	Reticulon	reticulon-like protein b1	'(at4g23630 : 298.0) VIRB2-interacting protein 1 (BTI1); INVOLVED IN: biological_process unknown; LOCATED IN: endoplasmic reticulum, plasma membrane, endoplasmic reticulum membrane, vacuole; EXPRESSED IN: 26 plant structures; EXPRESSED DURING: 15 growth stages; CONTAINS InterPro DOMAIN/s: Reticulon (InterPro:IPR003388); BEST Arabidopsis thaliana protein match is: VIRB2-interacting protein 2 (TAIR…
E-D5	Solyc06g076520.1.1	AAD30452	369	class I heat shock protein Hsp20	class I heat shock protein IPR002068 Heat shock protein Hsp20	Molecular chaperone (small heat-shock protein Hsp26/Hsp42)	kda class i heat shock	'(p04793|hsp13_soybn : 189.0) 17.5 kDa class I heat shock protein (HSP 17.5-M) - Glycine max (Soybean) & (at1g07400 : 175.0) HSP20-like chaperones superfamily protein; CONTAINS InterPro DOMAIN/s: Heat shock protein Hsp20 (InterPro:IPR002068), HSP20-like chaperone (InterPro:IPR008978); BEST Arabidopsis thaliana protein match is: HSP20-like chaperones superfamily protein (TAIR:AT1G59860.1); Has 723…
E-F6	Solyc01g079610.2.1	XP_004229405	187	DNAJ chaperone	DNAJ chaperone IPR003095 Heat shock protein DnaJ	Molecular chaperone (DnaJ superfamily)	dnaj homolog subfamily b member 11-like	'(at3g62600 : 521.0) J domain protein localized in ER lumen. Can partially compensate for the growth defect in jem1 scj1 mutant yeast. Forms a complex SDF2-ERdj3B-BiP that is required for the proper accumulation of the surface-exposed leucine-rich repeat receptor kinases EFR. EFR is involved in PAMP (pathogen associated molecular patterns) triggered immunity.; ATERDJ3B; FUNCTIONS IN: unfolded pro…
F-A11	Solyc04g008540.2.1	NP_001234096	258	Tobamovirus multiplication protein (Fragment)	Tobamovirus multiplication protein (Fragment) IPR009457 Protein of unknown function DUF1084	tobamovirus multiplication 1 homolog	tobamovirus multiplication protein 3-like	'(ipr009457 : 1500.0) Domain of unknown function DUF1084 & (gnl|cdd|69947 : 452.0) no description available & (at2g02180 : 373.0) Necessary for the efficient multiplication of tobamoviruses.; tobamovirus multiplication protein 3 (TOM3); INVOLVED IN: viral replication complex formation and maintenance; LOCATED IN: endomembrane system; EXPRESSED IN: 23 plant structures; EXPRESSED DURING: 14 growth …
Redox
C-G7	Solyc02g084710.2.1	XP_004232447	221	Thioredoxin h1	Thioredoxin h1 IPR015467 Thioredoxin, core	Thioredoxin	thioredoxin h-type	'(q07090|trxh2_tobac : 202.0) Thioredoxin H-type 2 (TRX-H2) - Nicotiana tabacum (Common tobacco) & (at3g51030 : 169.0) encodes a cytosolic thioredoxin that reduces disulfide bridges of target proteins by the reversible formation of a disulfide bridge between two neighboring Cys residues present in the active site. Thioredoxins have been found to regulate a variety of biological reactions in proka…
D-D11	Solyc08g081530.2.1	XP_010325306	545	Reductase	Reductase IPR013027 FAD-dependent pyridine nucleotide-disulphide oxidoreductase	Monodehydroascorbate/ferredoxin reductase	monodehydroascorbate chloroplastic isoform x2	'(at1g63940 : 724.0) monodehydroascorbate reductase 6 (MDAR6); FUNCTIONS IN: ATP binding; INVOLVED IN: response to cadmium ion, response to cold; LOCATED IN: mitochondrion, stromule, chloroplast; EXPRESSED IN: 25 plant structures; EXPRESSED DURING: 15 growth stages; CONTAINS InterPro DOMAIN/s: FAD-dependent pyridine nucleotide-disulphide oxidoreductase (InterPro:IPR013027), Pyridine nucleotide-di…
Miscellaneous enzyme families
B-E4	Solyc07g019460.2.1	XP_004242931	544	Cytochrome P450 NADPH-reductase	Cytochrome P450 NADPH-reductase IPR015702 NADPH Cytochrome P450 Reductase	NADP/FAD dependent oxidoreductase	nadph--cytochrome p450 reductase	'(q05001|ncpr_catro : 1007.0) NADPH--cytochrome P450 reductase (EC 1.6.2.4) (CPR) (P450R) - Catharanthus roseus (Rosy periwinkle) (Madagascar periwinkle) & (at4g30210 : 946.0) Encodes NADPH-cytochrome P450 reductase that catalyzes the first oxidative step of the phenylpropanoid general pathway.; P450 reductase 2 (ATR2); FUNCTIONS IN: NADPH-hemoprotein reductase activity; INVOLVED IN: phenylpropan…
C-C9	Solyc04g007400.2.1	XP_004236988	359	Tropinone reductase II	Tropinone reductase II IPR002347 Glucose_ribitol dehydrogenase	Reductases with broad range of substrate specificities	tropinone reductase i	'(at5g06060 : 288.0) NAD(P)-binding Rossmann-fold superfamily protein; FUNCTIONS IN: oxidoreductase activity, binding, catalytic activity; INVOLVED IN: oxidation reduction, metabolic process; EXPRESSED IN: 23 plant structures; EXPRESSED DURING: 14 growth stages; CONTAINS InterPro DOMAIN/s: Short-chain dehydrogenase/reductase, conserved site (InterPro:IPR020904), NAD(P)-binding domain (InterPro:IP…
E158	Solyc05g006510.1.1	XP_004238733	311	Glycosyltransferase family GT8 protein	Glycosyltransferase family GT8 protein IPR002495 Glycosyl transferase, family 8	probable galacturonosyltransferase-like 9	probable galacturonosyltransferase-like 9	'(at1g70090 : 535.0) Encodes a protein with putative galacturonosyltransferase activity.; glucosyl transferase family 8 (LGT8); FUNCTIONS IN: transferase activity, transferring hexosyl groups, polygalacturonate 4-alpha-galacturonosyltransferase activity, transferase activity, transferring glycosyl groups; INVOLVED IN: carbohydrate biosynthetic process; LOCATED IN: endomembrane system; EXPRESSED I…
E-A1	Solyc03g121180.2.1	XP_004235632	402	GDSL esterase_lipase	GDSL esterase_lipase At5g22810 IPR001087 Lipase, GDSL	GDSL esterase/lipase APG-like	gdsl esterase lipase apg-like	'(at3g16370 : 495.0) GDSL-like Lipase/Acylhydrolase superfamily protein; FUNCTIONS IN: hydrolase activity, acting on ester bonds, carboxylesterase activity; INVOLVED IN: lipid metabolic process; LOCATED IN: apoplast; EXPRESSED IN: 22 plant structures; EXPRESSED DURING: 14 growth stages; CONTAINS InterPro DOMAIN/s: Lipase, GDSL (InterPro:IPR001087); BEST Arabidopsis thaliana protein match is: GDSL…
RNA: processing, binding, regulation of transcription
38	Solyc04g007970.2.1	NP_001274294	394	Ubiquitin-conjugating enzyme E2	Ubiquitin-conjugating enzyme E2 variant 1 IPR000608 Ubiquitin-conjugating enzyme, E2	Ubiquitin-conjugating enzyme E2	ubiquitin-conjugating enzyme e2 variant 1b-like	'(at1g70650 : 254.0) Ran BP2/NZF zinc finger-like superfamily protein; FUNCTIONS IN: binding, zinc ion binding, small conjugating protein ligase activity; INVOLVED IN: regulation of protein metabolic process, post-translational protein modification; LOCATED IN: mitochondrion, intracellular; EXPRESSED IN: 6 plant structures; EXPRESSED DURING: F mature embryo stage, petal differentiation and expans…
A-B3	Solyc08g081000.2.1	XP_010325408	313	Lysine-specific demethylase 5D, Transcription factor jumonji	Lysine-specific demethylase 5D IPR013129 Transcription factor jumonji	DNA-binding protein jumonji/RBP2/SMCY, contains JmjC domain	lysine-specific demethylase 5a isoform x1	'(at1g63490 : 685.0) transcription factor jumonji (jmjC) domain-containing protein; FUNCTIONS IN: sequence-specific DNA binding transcription factor activity; LOCATED IN: nucleus; EXPRESSED IN: 21 plant structures; EXPRESSED DURING: 14 growth stages; CONTAINS InterPro DOMAIN/s: Transcription factor jumonji/aspartyl beta-hydroxylase (InterPro:IPR003347), PLU-1-like (InterPro:IPR013637), Zinc finge…
B-A2	Solyc02g082340.2.1	XP_004232589	197	RNA polymerase I-specific transcription initiation factor RRN3	RNA polymerase I-specific transcription initiation factor RRN3 IPR007991 RNA polymerase I specific transcription initiation factor RRN3	RNA polymerase I transcription factor	rna polymerase i-specific transcription initiation factor rrn3	'(at2g34750 : 504.0) RNA polymerase I specific transcription initiation factor RRN3 protein; FUNCTIONS IN: RNA polymerase I transcription factor activity; INVOLVED IN: biological_process unknown; LOCATED IN: cellular_component unknown; EXPRESSED IN: 23 plant structures; EXPRESSED DURING: 13 growth stages; CONTAINS InterPro DOMAIN/s: RNA polymerase I specific transcription initiation factor RRN3 (…
B-C7	Solyc06g070900.2.1	NP_001233815	283	TCP family transcription factor	TCP family transcription factor IPR005333 Transcription factor, TCP	TCP transcription factor 17	transcription factor tcp14-like	'(at3g47620 : 170.0) Encodes a transcription factor AtTCP14 that regulates seed germination. AtTCP14 shows elevated expression level just prior to germination. AtTCP14 is predominantly expressed in the vascular tissue of the embryo, and affects gene expression in radicles in a non-cell-autonomous manner.; "TEOSINTE BRANCHED, cycloidea and PCF (TCP) 14" (TCP14); CONTAINS InterPro DOMAIN/s: Transcr…
B-F8	Solyc03g025850.2.1	NP_001234231	690	Remorin 1	Remorin 1 IPR005516 Remorin, C-terminal region	remorin 1	remorin 1	'(p93788|remo_soltu : 147.0) Remorin (pp34) - Solanum tuberosum (Potato) & (at3g48940 : 98.2) Remorin family protein; CONTAINS InterPro DOMAIN/s: Remorin, C-terminal (InterPro:IPR005516), Remorin, N-terminal (InterPro:IPR005518); BEST Arabidopsis thaliana protein match is: Remorin family protein (TAIR:AT5G23750.2); Has 1837 Blast hits to 1261 proteins in 238 species: Archae - 1; Bacteria - 261; M…
C-B10	Solyc09g089870.2.1	XP_010326757	327	Transcription factor	Transcription factor IPR011598 Helix-loop-helix DNA-binding	transcription factor bHLH104	transcription factor bhlh104-like	'(at4g14410 : 158.0) basic Helix-Loop-Helix 104 (bHLH104); FUNCTIONS IN: DNA binding, sequence-specific DNA binding transcription factor activity; INVOLVED IN: regulation of transcription; LOCATED IN: nucleus; EXPRESSED IN: 24 plant structures; EXPRESSED DURING: 15 growth stages; CONTAINS InterPro DOMAIN/s: Helix-loop-helix DNA-binding domain (InterPro:IPR001092), Helix-loop-helix DNA-binding (In…
C-C7	Solyc11g069340.1.1	XP_004251126	350	23S rRNA (Uracil-5-)-methyltransferase	23S rRNA (Uracil-5-)-methyltransferase IPR000571 Zinc finger, CCCH-type	tRNA uracil-5-methyltransferase and related tRNA-modifying enzymes	zinc finger ccch domain-containing protein 24	'(at2g28450 : 780.0) zinc finger (CCCH-type) family protein; FUNCTIONS IN: zinc ion binding, RNA methyltransferase activity, nucleic acid binding; INVOLVED IN: RNA processing; LOCATED IN: cellular_component unknown; EXPRESSED IN: 22 plant structures; EXPRESSED DURING: 13 growth stages; CONTAINS InterPro DOMAIN/s: Zinc finger, CCCH-type (InterPro:IPR000571), (Uracil-5)-methyltransferase (InterPro:…
D-C7	Solyc12g100060.1.1	XP_004252868	315	Zinc finger A20 and AN1 domain-containing stress-associated protein 6	Zinc finger A20 and AN1 domain-containing stress-associated protein 6 IPR000058 Zinc finger, AN1-type	Predicted Zn-finger protein	zinc finger a20 and an1 domain-containing stress-associated protein 5-like	'(at3g12630 : 103.0) A20/AN1-like zinc finger family protein; FUNCTIONS IN: DNA binding, zinc ion binding; INVOLVED IN: biological_process unknown; LOCATED IN: cellular_component unknown; EXPRESSED IN: 24 plant structures; EXPRESSED DURING: 15 growth stages; CONTAINS InterPro DOMAIN/s: Zinc finger, AN1-type (InterPro:IPR000058), Zinc finger, A20-type (InterPro:IPR002653); BEST Arabidopsis thalian…
D-E9	Solyc04g081880.2.1	XP_004238382	241	Ribonuclease P protein subunit p25	Ribonuclease P protein subunit p25 IPR002775 Alba, DNA_RNA-binding protein	Uncharacterized conserved protein	ribonuclease p protein subunit p25-like protein	'(gnl|cdd|37778 : 183.0) no description available & (at1g76010 : 164.0) Alba DNA/RNA-binding protein; FUNCTIONS IN: nucleic acid binding; INVOLVED IN: biological_process unknown; LOCATED IN: cellular_component unknown; EXPRESSED IN: 25 plant structures; EXPRESSED DURING: 15 growth stages; CONTAINS InterPro DOMAIN/s: Alba, DNA/RNA-binding protein (InterPro:IPR002775); BEST Arabidopsis thaliana pro…
D-F3	Solyc03g093160.2.1	XP_004235160	597	LUC7-like 2	LUC7-like 2 IPR004882 LUC7 related	Spliceosome subunit	luc7-like protein 3	'(at5g51410 : 350.0) LUC7 N_terminus domain-containing protein; FUNCTIONS IN: RNA binding; INVOLVED IN: biological_process unknown; LOCATED IN: cellular_component unknown; EXPRESSED IN: 22 plant structures; EXPRESSED DURING: 13 growth stages; CONTAINS InterPro DOMAIN/s: LUC7 related (InterPro:IPR004882); BEST Arabidopsis thaliana protein match is: LUC7 related protein (TAIR:AT3G03340.1). & (gnl|c…
E181	Solyc07g042180.2.1	XP_004243695	671	Polyadenylate-binding protein	Polyadenylate-binding protein IPR000504 RNA recognition motif, RNP-1	Apoptosis-promoting RNA-binding protein TIA-1/TIAR (RRM superfamily)	oligouridylate-binding protein 1-like	'(at1g17370 : 566.0) oligouridylate binding protein 1B (UBP1B); FUNCTIONS IN: mRNA 3'-UTR binding; EXPRESSED IN: 23 plant structures; EXPRESSED DURING: 13 growth stages; CONTAINS InterPro DOMAIN/s: RNA recognition motif, RNP-1 (InterPro:IPR000504), Nucleotide-binding, alpha-beta plait (InterPro:IPR012677); BEST Arabidopsis thaliana protein match is: RNA-binding (RRM/RBD/RNP motifs) family protein…
E-C11	Solyc08g076530.2.1	XP_004245957	356	RNA recognition motif-containing protein	RNA recognition motif-containing protein IPR001395 Aldo_keto reductase	uncharacterized protein	nucleic acid binding	'(at4g17720 : 249.0) RNA-binding (RRM/RBD/RNP motifs) family protein; FUNCTIONS IN: oxidoreductase activity, nucleotide binding, nucleic acid binding; INVOLVED IN: oxidation reduction; EXPRESSED IN: 24 plant structures; EXPRESSED DURING: 15 growth stages; CONTAINS InterPro DOMAIN/s: Aldo/keto reductase (InterPro:IPR001395), RNA recognition motif, RNP-1 (InterPro:IPR000504), Nucleotide-binding, al…
DNA: synthesis/chromatin structure
A-E2	Solyc10g053970.1.1	XP_004248700	720	SEC14-like protein	SEC14-like protein IPR001251 Cellular retinaldehyde-binding_triple function, C-terminal	Phosphatidylinositol transfer protein SEC14 and related proteins	phosphatidylinositol phosphatidylcholine transfer protein sfh8-like	'(at2g21520 : 858.0) Sec14p-like phosphatidylinositol transfer family protein; FUNCTIONS IN: transporter activity; INVOLVED IN: transport; LOCATED IN: intracellular; EXPRESSED IN: 23 plant structures; EXPRESSED DURING: 15 growth stages; CONTAINS InterPro DOMAIN/s: Cellular retinaldehyde-binding/triple function, C-terminal (InterPro:IPR001251), Cellular retinaldehyde-binding/triple function, N-ter…
C-A3	Solyc05g055440.1.1	XP_004239714	411	Histone H2B	Histone H2B IPR000558 Histone H2B	Histone H2B	histone h2b-like	'(o22582|h2b_goshi : 162.0) Histone H2B - Gossypium hirsutum (Upland cotton) & (at5g22880 : 159.0) Encodes a histone 2B (H2B) protein. This protein can be ubiquitinated in planta, and this modification depends on the HUB1 and HUB2 E3 ubiquitin ligases.; histone B2 (HTB2); FUNCTIONS IN: DNA binding; INVOLVED IN: nucleosome assembly; LOCATED IN: nucleolus, nucleus; EXPRESSED IN: 22 plant structures…
E-A3	Solyc01g108500.2.1	XP_004230808	404	Polyadenylate-binding protein	Polyadenylate-binding protein IPR012677 Nucleotide-binding, alpha-beta plait	Apoptosis-promoting RNA-binding protein TIA-1/TIAR (RRM superfamily)	polyadenylate-binding protein rbp47	'(at3g19130 : 420.0) RNA-binding protein 47B (RBP47B); FUNCTIONS IN: RNA binding; EXPRESSED IN: 23 plant structures; EXPRESSED DURING: 14 growth stages; CONTAINS InterPro DOMAIN/s: RNA recognition motif, RNP-1 (InterPro:IPR000504), Nucleotide-binding, alpha-beta plait (InterPro:IPR012677); BEST Arabidopsis thaliana protein match is: RNA-binding protein 47A (TAIR:AT1G49600.1); Has 37628 Blast hits…
E-C5	Solyc09g010400.2.1	XP_004246465	307	Histone H2A	Histone H2A IPR002119 Histone H2A	Histone 2A	histone h2a	'(gnl|cdd|28955 : 170.0) no description available & (gnl|cdd|36967 : 160.0) no description available & (q2hu68|h2a1_medtr : 157.0) Probable histone H2A.1 - Medicago truncatula (Barrel medic) & (at5g02560 : 149.0) Encodes HTA12, a histone H2A protein.; histone H2A 12 (HTA12); FUNCTIONS IN: DNA binding; INVOLVED IN: nucleosome assembly; LOCATED IN: nucleus, nucleosome; EXPRESSED IN: 22 plant struct…
Protein: synthesis, postranslational modification, targeting, degradation
Synthesis
13	Solyc03g096360.2.1	XP_004235258	151	60S ribosomal protein L33-B	60S ribosomal protein L33-B IPR001780 Ribosomal protein L35Ae	60S ribosomal protein L35A/L37	60s ribosomal protein l35a-3-like	'(at1g74270 : 188.0) Ribosomal protein L35Ae family protein; FUNCTIONS IN: structural constituent of ribosome; INVOLVED IN: translation, ribosome biogenesis; LOCATED IN: ribosome, cytosolic large ribosomal subunit; EXPRESSED IN: 22 plant structures; EXPRESSED DURING: 13 growth stages; CONTAINS InterPro DOMAIN/s: Ribosomal protein L35Ae (InterPro:IPR001780), Ribosomal protein L35Ae, conserved site…
27	Solyc12g005330.1.1	XP_004251488	667	50S ribosomal protein L2	50S ribosomal protein L2 IPR002171 Ribosomal protein L2	60s ribosomal protein L2/L8	60s ribosomal protein l8-like	'(p25998|rl8_tobac : 433.0) 60S ribosomal protein L8 (60S ribosomal protein L2) - Nicotiana tabacum (Common tobacco) & (at4g36130 : 427.0) Ribosomal protein L2 family; FUNCTIONS IN: structural constituent of ribosome; INVOLVED IN: translation; LOCATED IN: cytosolic ribosome, ribosome, cytosolic large ribosomal subunit, plasma membrane, vacuole; EXPRESSED IN: guard cell, cultured cell; CONTAINS In…
32	Solyc01g009100.2.1	XP_004228473	352	Ribosomal protein L30	Ribosomal protein L30 IPR000231 Ribosomal protein L30e	60S ribosomal protein L30	60s ribosomal protein l30-like	'(o49884|rl30_luplu : 206.0) 60S ribosomal protein L30 - Lupinus luteus (European yellow lupin) & (at1g36240 : 193.0) Ribosomal protein L7Ae/L30e/S12e/Gadd45 family protein; CONTAINS InterPro DOMAIN/s: Ribosomal protein L7Ae/L30e/S12e/Gadd45 (InterPro:IPR004038), Ribosomal protein L30e (InterPro:IPR000231); BEST Arabidopsis thaliana protein match is: Ribosomal protein L7Ae/L30e/S12e/Gadd45 family…
47	Solyc12g005330.1.1	XP_004251488	667	50S ribosomal protein L2	50S ribosomal protein L2 IPR002171 Ribosomal protein L2	60s ribosomal protein L2/L8	60s ribosomal protein l8-like	'(p25998|rl8_tobac : 433.0) 60S ribosomal protein L8 (60S ribosomal protein L2) - Nicotiana tabacum (Common tobacco) & (at4g36130 : 427.0) Ribosomal protein L2 family; FUNCTIONS IN: structural constituent of ribosome; INVOLVED IN: translation; LOCATED IN: cytosolic ribosome, ribosome, cytosolic large ribosomal subunit, plasma membrane, vacuole; EXPRESSED IN: guard cell, cultured cell; CONTAINS In…
48	Solyc06g073310.2.1	XP_004241407	610	Ribosomal L9-like protein	Ribosomal L9-like protein IPR000702 Ribosomal protein L6	60S ribosomal protein L9	60s ribosomal protein l9-1-like	'(at1g33140 : 317.0) Encodes ribosomal protein L9. Identified in a screen for enhancers of as1. as1/pgy double mutants show defects in leaf vascular patterning and adaxial cell fate. Double mutant analysis indicates pgy genes function in the same pathway as REV, KAN1 and KAN2.; PIGGYBACK2 (PGY2); FUNCTIONS IN: structural constituent of ribosome, rRNA binding; INVOLVED IN: adaxial/abaxial pattern …
A-B6	Solyc02g070310.2.1	XP_004233141	614	Ribosomal protein L32	Ribosomal protein L32 IPR018263 Ribosomal protein L32e, conserved site IPR001515 Ribosomal protein L32e	60S ribosomal protein L32	60s ribosomal protein l32-1-like	'(at4g18100 : 210.0) Ribosomal protein L32e; FUNCTIONS IN: structural constituent of ribosome; INVOLVED IN: translation, ribosome biogenesis; LOCATED IN: cytosolic ribosome, ribosome, cytosolic large ribosomal subunit, nucleolus; EXPRESSED IN: callus, pollen tube, leaf; CONTAINS InterPro DOMAIN/s: Ribosomal protein L32e (InterPro:IPR001515), Ribosomal protein L32e, conserved site (InterPro:IPR018…
A-F6	Solyc07g065170.2.1	XP_004244061	893	40S ribosomal protein S8	40S ribosomal protein S8 IPR001047 Ribosomal protein S8e	40S ribosomal protein S8	40s ribosomal protein s8-like	'(q08069|rs8_maize : 293.0) 40S ribosomal protein S8 - Zea mays (Maize) & (at5g59240 : 285.0) Ribosomal protein S8e family protein; FUNCTIONS IN: structural constituent of ribosome; INVOLVED IN: translation, ribosome biogenesis; LOCATED IN: cytosolic small ribosomal subunit, cytosolic ribosome, ribosome, membrane; EXPRESSED IN: 11 plant structures; EXPRESSED DURING: 4 anthesis, F mature embryo st…
A-G3	Solyc10g086020.1.1	XP_004246693	567	30S ribosomal protein S12	30S ribosomal protein S12 IPR005680 Ribosomal protein S23, eukaryotic_archaeal	40S ribosomal protein S23	40s ribosomal protein s23	'(p46297|rs23_fraan : 250.0) 40S ribosomal protein S23 (S12) - Fragaria ananassa (Strawberry) & (at5g02960 : 243.0) Ribosomal protein S12/S23 family protein; FUNCTIONS IN: structural constituent of ribosome; INVOLVED IN: translation; LOCATED IN: cytosolic small ribosomal subunit, cytosolic ribosome, ribosome; EXPRESSED IN: guard cell, leaf; CONTAINS InterPro DOMAIN/s: Ribosomal protein S23, eukar…
B-B7	Solyc06g071720.1.1	XP_004241546	311	60S ribosomal protein L27A	60S ribosomal protein L27A IPR001196 Ribosomal protein L15	60s ribosomal protein L15/L27		'(at1g70600 : 226.0) Ribosomal protein L18e/L15 superfamily protein; FUNCTIONS IN: structural constituent of ribosome; INVOLVED IN: translation; LOCATED IN: cytosolic ribosome, ribosome, cytosolic large ribosomal subunit, membrane; EXPRESSED IN: guard cell, leaf; CONTAINS InterPro DOMAIN/s: Ribosomal protein L18e/L15 (InterPro:IPR021131), Ribosomal protein L15, conserved site (InterPro:IPR001196)…
B-D10	Solyc04g074300.2.1	XP_004237924	577	30S ribosomal protein S5	30S ribosomal protein S5 IPR005711 Ribosomal protein S5, eukaryotic_archaeal	40S ribosomal protein S2/30S ribosomal protein S5	40s ribosomal protein s2-3-like	'(at2g41840 : 404.0) Ribosomal protein S5 family protein; FUNCTIONS IN: structural constituent of ribosome; INVOLVED IN: translation; LOCATED IN: cytosolic small ribosomal subunit, cytosolic ribosome, nucleolus, membrane; EXPRESSED IN: 26 plant structures; EXPRESSED DURING: 13 growth stages; CONTAINS InterPro DOMAIN/s: Ribosomal protein S5, eukaryotic/archaeal (InterPro:IPR005711), Ribosomal prot…
B-D7	Solyc11g072260.1.1	XP_004234944	481	40S ribosomal protein S13	40S ribosomal protein S13 IPR000589 Ribosomal protein S15	40S ribosomal protein S13	40s ribosomal protein s13	'(p62302|rs13_soybn : 267.0) 40S ribosomal protein S13 - Glycine max (Soybean) & (at4g00100 : 257.0) Encodes a cytoplasmic ribosomal protein S13 homologue involved in early leaf development; ribosomal protein S13A (RPS13A); FUNCTIONS IN: structural constituent of ribosome; INVOLVED IN: translation, trichome morphogenesis, leaf morphogenesis, cytokinesis by cell plate formation; LOCATED IN: cytoso…
B-E8	Solyc01g088370.2.1	XP_00422	515	Eukaryotic translation initiation factor 3 subunit B	Eukaryotic translation initiation factor 3 subunit B IPR011400 Translation initiation factor eIF-3b	Translation initiation factor 3, subunit b (eIF-3b)	eukaryotic translation initiation factor 3 subunit b-like	'(p56821|if39_tobac : 1147.0) Eukaryotic translation initiation factor 3 subunit 9 (eIF-3 eta) (eIF3 p110) (eIF3b) - Nicotiana tabacum (Common tobacco) & (at5g27640 : 1041.0) encodes a member of eukaryotic translation initiation factor 3B family.; translation initiation factor 3B1 (TIF3B1); FUNCTIONS IN: nucleic acid binding, translation initiation factor activity; INVOLVED IN: translational init…
C-E8	Solyc03g058350.2.1	XP_010317931	354	Translation initiation factor	Translation initiation factor IPR015760 Translation initiation factor 2 related	Translation initiation factor 5B (eIF-5B)	eukaryotic translation initiation factor 5b-like	'(at1g76810 : 974.0) eukaryotic translation initiation factor 2 (eIF-2) family protein; FUNCTIONS IN: translation factor activity, nucleic acid binding, GTP binding, GTPase activity; LOCATED IN: plasma membrane; EXPRESSED IN: 25 plant structures; EXPRESSED DURING: 15 growth stages; CONTAINS InterPro DOMAIN/s: Small GTP-binding protein (InterPro:IPR005225), Translation elongation factor EFTu/EF1A,…
C-H4	Solyc08g062800.2.1	XP_004253094	417	ATP-dependent RNA helicase eIF4A	ATP-dependent RNA helicase eIF4A IPR011545 DNA_RNA helicase, DEAD_DEAH box type, N-terminal	Translation initiation factor 4F, helicase subunit (eIF-4A) and related helicases	eukaryotic initiation factor 4a-2-like	'(p41379|if4a2_nicpl : 808.0) Eukaryotic initiation factor 4A-2 (EC 3.6.1.-) (ATP-dependent RNA helicase eIF4A-2) (eIF-4A-2) - Nicotiana plumbaginifolia (Leadwort-leaved tobacco) & (at3g13920 : 769.0) eukaryotic translation initiation factor 4A-1; eukaryotic translation initiation factor 4A1 (EIF4A1); CONTAINS InterPro DOMAIN/s: DNA/RNA helicase, DEAD/DEAH box type, N-terminal (InterPro:IPR011545…
D-B5	Solyc12g096700.1.1	XP_004253036	274	Ribosomal L9-like protein	Ribosomal L9-like protein IPR002359 Ribosomal protein L6, conserved site-2	60S ribosomal protein L9	60s ribosomal protein l9-1-like	'(at1g33140 : 313.0) Encodes ribosomal protein L9. Identified in a screen for enhancers of as1. as1/pgy double mutants show defects in leaf vascular patterning and adaxial cell fate. Double mutant analysis indicates pgy genes function in the same pathway as REV, KAN1 and KAN2.; PIGGYBACK2 (PGY2); FUNCTIONS IN: structural constituent of ribosome, rRNA binding; INVOLVED IN: adaxial/abaxial pattern …
D-G12	Solyc02g070350.2.1	XP_004233136	148	Ribosomal protein S4-like protein	Ribosomal protein S4-like protein IPR000876 Ribosomal protein S4e	40S ribosomal protein S4	40s ribosomal protein s4-like	'(p46300|rs4_soltu : 508.0) 40S ribosomal protein S4 - Solanum tuberosum (Potato) & (at5g58420 : 491.0) Ribosomal protein S4 (RPS4A) family protein; FUNCTIONS IN: structural constituent of ribosome; INVOLVED IN: translation; LOCATED IN: cytosolic small ribosomal subunit, cytosolic ribosome, nucleolus, membrane; EXPRESSED IN: 25 plant structures; EXPRESSED DURING: 13 growth stages; CONTAINS InterP…
E172	Solyc06g074300.2.1	XP_004241322	326	Ribosomal protein	Ribosomal protein IPR002143 Ribosomal protein L1	60S ribosomal protein L10A	60s ribosomal protein l10a-1-like	'(at1g08360 : 334.0) Ribosomal protein L1p/L10e family; FUNCTIONS IN: structural constituent of ribosome, RNA binding; INVOLVED IN: translation, RNA processing; LOCATED IN: cytosolic ribosome, ribosome, cytosolic large ribosomal subunit, plasma membrane; EXPRESSED IN: 22 plant structures; EXPRESSED DURING: 13 growth stages; CONTAINS InterPro DOMAIN/s: Ribosomal protein L1 (InterPro:IPR002143), Ri…
F-A1	Solyc05g054580.2.1	XP_004239781	394	60S acidic ribosomal protein P0	60S acidic ribosomal protein P0 IPR001790 Ribosomal protein L10	60S acidic ribosomal protein P0	60s acidic ribosomal protein p0	'(p50346|rla0_soybn : 443.0) 60S acidic ribosomal protein P0 - Glycine max (Soybean) & (at3g09200 : 433.0) Ribosomal protein L10 family protein; FUNCTIONS IN: structural constituent of ribosome, copper ion binding; INVOLVED IN: in 6 processes; LOCATED IN: cytosol, cytosolic ribosome, ribosome, nucleus, plasma membrane; EXPRESSED IN: 24 plant structures; EXPRESSED DURING: 15 growth stages; CONTAIN…
Postranslational modification
D-A8	Solyc04g015130.2.1	XP_010319220	645	Ribosomal protein S6 kinase alpha-3	Ribosomal protein S6 kinase alpha-3 IPR002290 Serine_threonine protein kinase	Putative serine/threonine protein kinase	serine threonine-protein kinase d6pkl2-like	'(at5g47750 : 785.0) D6 protein kinase like 2 (D6PKL2); FUNCTIONS IN: kinase activity; INVOLVED IN: protein amino acid phosphorylation; LOCATED IN: nucleolus, nucleus, cytoplasm; EXPRESSED IN: 22 plant structures; EXPRESSED DURING: 13 growth stages; CONTAINS InterPro DOMAIN/s: Protein kinase, catalytic domain (InterPro:IPR000719), Serine/threonine-protein kinase domain (InterPro:IPR002290), Serin…
D-C11	Solyc10g084770.1.1	XP_004249535	450	Nuclear factor related to kappa-B-binding protein related	Nuclear factor related to kappa-B-binding protein related	Serine/threonine protein kinase	probable serine threonine-protein kinase nak	'(at5g02290 : 520.0) Encodes a candidate protein kinase NAK that is similar to the oncogenes met and abl.; NAK; FUNCTIONS IN: protein serine/threonine kinase activity, protein kinase activity, kinase activity, ATP binding; INVOLVED IN: protein amino acid phosphorylation; LOCATED IN: plasma membrane; EXPRESSED IN: 23 plant structures; EXPRESSED DURING: 13 growth stages; CONTAINS InterPro DOMAIN/s:…
D-F8	Solyc03g083520.2.1	XP_004234945	295	Calmodulin	Calmodulin IPR011992 EF-Hand type	Calmodulin and related proteins (EF-Hand superfamily)	probable calcium-binding protein cml13	'(at1g12310 : 242.0) Calcium-binding EF-hand family protein; FUNCTIONS IN: calcium ion binding; INVOLVED IN: biological_process unknown; LOCATED IN: plasma membrane, nucleus, cytoplasm; EXPRESSED IN: 26 plant structures; EXPRESSED DURING: 15 growth stages; CONTAINS InterPro DOMAIN/s: EF-Hand 1, calcium-binding site (InterPro:IPR018247), EF-HAND 2 (InterPro:IPR018249), EF-hand-like domain (InterPr…
D-G7	Solyc05g013990.2.1	XP_004239159	238	T-complex protein 1 subunit epsilon	T-complex protein 1 subunit epsilon IPR012718 T-complex protein 1, epsilon subunit	Chaperonin complex component, TCP-1 epsilon subunit (CCT5)	t-complex protein 1 subunit epsilon	'(at1g24510 : 984.0) TCP-1/cpn60 chaperonin family protein; FUNCTIONS IN: protein binding; INVOLVED IN: protein folding, cellular protein metabolic process; LOCATED IN: plasma membrane; EXPRESSED IN: 23 plant structures; EXPRESSED DURING: 14 growth stages; CONTAINS InterPro DOMAIN/s: Chaperonin Cpn60/TCP-1 (InterPro:IPR002423), Chaperone, tailless complex polypeptide 1 (InterPro:IPR017998), T-com…
Targeting
C-G1	Solyc01g060470.2.1	XP_004228994	688	Importin alpha-1b subunit	Importin alpha-1b subunit IPR011989 Armadillo-like helical	Karyopherin (importin) alpha	importin subunit alpha-1a	'(at4g16143 : 856.0) Protein interacts with Agrobacterium proteins VirD2 and VirE2. Is not individually essential for Agrobacterium-mediated root transformation, but when overexpressed can rescue the impa-4 decreased transformation susceptibility phenotype.; importin alpha isoform 2 (IMPA-2); FUNCTIONS IN: protein transporter activity, binding; INVOLVED IN: intracellular protein transport, protei…
E186	Solyc01g100860.2.1	XP_010313724	187	ADP-ribosylation factor	ADP-ribosylation factor IPR006688 ADP-ribosylation factor	GTP-binding ADP-ribosylation factor Arf1	adp-ribosylation factor 1	'(at3g62290 : 367.0) A member of ARF GTPase family. A thaliana has 21 members of this family, known to be essential for vesicle coating and uncoating and functions in GTP-binding. The gene is shown to play a role in cell division, cell expansion and cellulose production using antisense construct.; ADP-ribosylation factor A1E (ARFA1E); CONTAINS InterPro DOMAIN/s: ADP-ribosylation factor (InterPro:…
E195	Solyc07g066090.2.1	XP_010324226	399	SEC14 cytosolic factor family protein	SEC14 cytosolic factor family protein IPR001251 Cellular retinaldehyde-binding_triple function, C-terminal	Phosphatidylinositol transfer protein SEC14 and related proteins	phosphatidylinositol phosphatidylcholine transfer protein sfh13-like isoform x1	'(at1g55690 : 676.0) Sec14p-like phosphatidylinositol transfer family protein; CONTAINS InterPro DOMAIN/s: Cellular retinaldehyde-binding/triple function, C-terminal (InterPro:IPR001251), Cellular retinaldehyde-binding/triple function, N-terminal (InterPro:IPR008273), Phosphatidylinositol transfer protein-like, N-terminal (InterPro:IPR011074); BEST Arabidopsis thaliana protein match is: Sec14p-li…
Degradation
3	Solyc01g079940.2.1	XP_004229430	176	Xylanase inhibitor (Fragment)	Xylanase inhibitor (Fragment) IPR001461 Peptidase A1	Aspartyl protease	basic 7s globulin-like	'(at1g03220 : 304.0) Eukaryotic aspartyl protease family protein; FUNCTIONS IN: aspartic-type endopeptidase activity; INVOLVED IN: response to salt stress; LOCATED IN: cell wall, plasma membrane, membrane, plant-type cell wall; EXPRESSED IN: 6 plant structures; CONTAINS InterPro DOMAIN/s: Peptidase aspartic (InterPro:IPR021109), Peptidase aspartic, catalytic (InterPro:IPR009007), Peptidase A1 (In…
B-A8	Solyc06g083620.2.1	XP_004242383	339	26S protease regulatory subunit 4	26S protease regulatory subunit 4 IPR005937 26S proteasome subunit P45	26S proteasome regulatory complex, ATPase RPT2	26s proteasome regulatory subunit 4 homolog a	'(gnl|cdd|35945 : 737.0) no description available & (at4g29040 : 734.0) 26S proteasome AAA-ATPase subunit RPT2a (RPT2a) mRNA,; regulatory particle AAA-ATPase 2A (RPT2a); FUNCTIONS IN: ATPase activity; INVOLVED IN: in 17 processes; LOCATED IN: proteasome regulatory particle, base subcomplex, proteasome complex, nucleus, membrane; EXPRESSED IN: 29 plant structures; EXPRESSED DURING: 13 growth stage…
B-D9	Solyc02g083710.2.1	XP_010316429	222	26S proteasome non-ATPase regulatory subunit 4	26S proteasome non-ATPase regulatory subunit 4 IPR002035 von Willebrand factor, type A	26S proteasome regulatory complex, subunit RPN10/PSMD4	26s proteasome non-atpase regulatory subunit 4 homolog isoform x1	'(at4g38630 : 372.0) Regulatory particle non-ATPase subunit of the 26S proteasome with multiubiquitin-chain-binding capabilities; regulatory particle non-ATPase 10 (RPN10); FUNCTIONS IN: peptide receptor activity; INVOLVED IN: in 19 processes; LOCATED IN: cytosol, proteasome regulatory particle, base subcomplex, proteasome complex, nucleus, membrane; EXPRESSED IN: 24 plant structures; EXPRESSED D…
D-D12	Solyc02g069090.2.1	XP_004233221	219	Cathepsin B	Cathepsin B IPR015643 Peptidase C1A, cathepsin B	Cysteine proteinase Cathepsin L	cathepsin b-like	'(at1g02305 : 486.0) Cysteine proteinases superfamily protein; FUNCTIONS IN: cysteine-type endopeptidase activity, cysteine-type peptidase activity; INVOLVED IN: proteolysis, regulation of catalytic activity; LOCATED IN: vacuole; EXPRESSED IN: 23 plant structures; EXPRESSED DURING: 15 growth stages; CONTAINS InterPro DOMAIN/s: Peptidase C1A, papain (InterPro:IPR013128), Peptidase C1A, cathepsin B…
E175	Solyc10g086550.1.1	XP_004249560	464	Cell division protease ftsH homolog 3	Cell division protease ftsH homolog 3 IPR005936 Peptidase M41, FtsH	AAA+-type ATPase containing the peptidase M41 domain	atp-dependent zinc metalloprotease ftsh mitochondrial-like	'(at2g29080 : 1046.0) encodes an FtsH protease that is localized to the mitochondrion; FTSH protease 3 (ftsh3); FUNCTIONS IN: ATP-dependent peptidase activity, ATPase activity; INVOLVED IN: proteolysis, protein catabolic process; LOCATED IN: mitochondrion, chloroplast thylakoid membrane; EXPRESSED IN: 24 plant structures; EXPRESSED DURING: 13 growth stages; CONTAINS InterPro DOMAIN/s: Peptidase M…
E179	Solyc02g083710.2.1	XP_010316429	229	26S proteasome non-ATPase regulatory subunit 4	26S proteasome non-ATPase regulatory subunit 4 IPR002035 von Willebrand factor, type A	26S proteasome regulatory complex, subunit RPN10/PSMD4	26s proteasome non-atpase regulatory subunit 4 homolog isoform x1	'(at4g38630 : 372.0) Regulatory particle non-ATPase subunit of the 26S proteasome with multiubiquitin-chain-binding capabilities; regulatory particle non-ATPase 10 (RPN10); FUNCTIONS IN: peptide receptor activity; INVOLVED IN: in 19 processes; LOCATED IN: cytosol, proteasome regulatory particle, base subcomplex, proteasome complex, nucleus, membrane; EXPRESSED IN: 24 plant structures; EXPRESSED D…
E-D1	Solyc12g042060.1.1	XP_004252280	365	ATP-dependent clp protease ATP-binding subunit	ATP-dependent clp protease ATP-binding subunit IPR013093 ATPase associated with various cellular activities, AAA-2	Chaperone HSP104 and related ATP-dependent Clp proteases	atp-dependent clp protease atp-binding subunit clpa homolog chloroplastic	'(p35100|clpc_pea : 1387.0) ATP-dependent Clp protease ATP-binding subunit clpC homolog, chloroplast precursor - Pisum sativum (Garden pea) & (at5g50920 : 1352.0) Encodes a protein that is similar to ATP-dependent Clp protease ATP-binding subunit / ClpC. Involved in protein import into the chloroplast. May provide ATP source that drives the TIC (Translocon at the Inner envelope membrane of Chloro…
E-E8	Solyc04g078540.2.1	XP_004238129	733	Cathepsin B-like cysteine proteinase	Cathepsin B-like cysteine proteinase IPR013128 Peptidase C1A, papain	Cysteine proteinase Cathepsin L	low-temperature-induced cysteine proteinase-like	'(at5g43060 : 545.0) Granulin repeat cysteine protease family protein; FUNCTIONS IN: cysteine-type peptidase activity, cysteine-type endopeptidase activity; INVOLVED IN: response to salt stress; LOCATED IN: vacuole; EXPRESSED IN: 24 plant structures; EXPRESSED DURING: 15 growth stages; CONTAINS InterPro DOMAIN/s: Peptidase C1A, papain (InterPro:IPR013128), Proteinase inhibitor I29, cathepsin prop…
Signalling
40	Solyc08g077730.2.1	XP_004245835	754	1-phosphatidylinositol-4-phosphate 5-kinase-like protein	1-phosphatidylinositol-4-phosphate 5-kinase-like protein IPR003409 MORN motif	Junctional membrane complex protein Junctophilin and related MORN repeat proteins	histone h3 k4-specific methyltransferase set7 9 family protein	'(at4g17080 : 436.0) Histone H3 K4-specific methyltransferase SET7/9 family protein; CONTAINS InterPro DOMAIN/s: MORN motif (InterPro:IPR003409); BEST Arabidopsis thaliana protein match is: Histone H3 K4-specific methyltransferase SET7/9 family protein (TAIR:AT2G35170.1); Has 26543 Blast hits to 6479 proteins in 565 species: Archae - 0; Bacteria - 4119; Metazoa - 3892; Fungi - 164; Plants - 2567;…
A-E4	Solyc01g080240.2.1	XP_004229459	496	Mitogen-activated protein kinase 16	Mitogen-activated protein kinase 16 IPR002290 Serine_threonine protein kinase	Mitogen-activated protein kinase	mitogen-activated protein kinase	'(at5g19010 : 869.0) member of MAP Kinase; mitogen-activated protein kinase 16 (MPK16); FUNCTIONS IN: MAP kinase activity; INVOLVED IN: signal transduction; LOCATED IN: plasma membrane, vacuole; EXPRESSED IN: 22 plant structures; EXPRESSED DURING: 13 growth stages; CONTAINS InterPro DOMAIN/s: Protein kinase, ATP binding site (InterPro:IPR017441), MAP kinase, conserved site (InterPro:IPR003527), P…
C-C5	Solyc12g010790.1.1	XP_004251797	184	Ras-related protein Rab-25	Ras-related protein Rab-25 IPR015595 Rab11-related	GTPase Rab11/YPT3, small G protein superfamily	ras-related protein raba1f-like	'(at5g60860 : 379.0) RAB GTPase homolog A1F (RABA1f); FUNCTIONS IN: GTP binding; INVOLVED IN: protein transport, small GTPase mediated signal transduction; EXPRESSED IN: 23 plant structures; EXPRESSED DURING: 15 growth stages; CONTAINS InterPro DOMAIN/s: Ras GTPase (InterPro:IPR001806), Small GTP-binding protein (InterPro:IPR005225), Small GTPase (InterPro:IPR020851), Ras (InterPro:IPR013753), Ra…
D-E7	Solyc10g084280.1.1	XP_004249500	285	Calmodulin-binding protein	Calmodulin-binding protein IPR000048 IQ calmodulin-binding region	protein IQ-DOMAIN 1-like	protein iq-domain 1-like	'(at5g03040 : 257.0) IQ-domain 2 (iqd2); FUNCTIONS IN: calmodulin binding; INVOLVED IN: biological_process unknown; EXPRESSED IN: 23 plant structures; EXPRESSED DURING: 13 growth stages; CONTAINS InterPro DOMAIN/s: IQ calmodulin-binding region (InterPro:IPR000048); BEST Arabidopsis thaliana protein match is: IQ-domain 1 (TAIR:AT3G09710.1). (original description: no original description)'
E157	Solyc01g100350.2.1	XP_004230294	601	ADP-ribosylation factor-like protein 3	ADP-ribosylation factor-like protein 3 IPR006687 GTP-binding protein SAR1	Vesicle coat complex COPII, GTPase subunit SAR1	gtp-binding protein sar1a-like	'(at3g62560 : 347.0) Ras-related small GTP-binding family protein; FUNCTIONS IN: GTP binding; INVOLVED IN: intracellular protein transport; LOCATED IN: endomembrane system, intracellular; EXPRESSED IN: 22 plant structures; EXPRESSED DURING: 13 growth stages; CONTAINS InterPro DOMAIN/s: Small GTP-binding protein (InterPro:IPR005225), Small GTPase SAR1-type (InterPro:IPR006687), ARF/SAR superfamily…
E188	Solyc03g112270.2.1	XP_004236264	1387	Lrr, resistance protein fragment	Lrr, resistance protein fragment	Leucine-rich repeat protein	plant intracellular ras-group-related lrr protein 1-like	'(at5g05850 : 419.0) Encodes PIRL1, a member of the Plant Intracellular Ras-group-related LRRs (Leucine rich repeat proteins). PIRLs are a distinct, plant-specific class of intracellular LRRs that likely mediate protein interactions, possibly in the context of signal transduction. PIRL1 (AT5G05850) and PIRL9 (AT3G11330) are genetically redundant and are required for differentiation of microspores…
E-E3	Solyc03g120280.1.1	XP_004235706	392	RAN binding protein 3	RAN binding protein 3 IPR000156 Ran Binding Protein 1	brefeldin A resistance protein-like	nuclear pore complex protein nup50a-like	'(at1g52380 : 228.0) NUP50 (Nucleoporin 50 kDa) protein; FUNCTIONS IN: molecular_function unknown; INVOLVED IN: intracellular transport; LOCATED IN: cytosol, nucleus; EXPRESSED IN: 25 plant structures; EXPRESSED DURING: 13 growth stages; CONTAINS InterPro DOMAIN/s: Ran binding protein 1 (InterPro:IPR000156), Pleckstrin homology-type (InterPro:IPR011993), Nuclear pore complex, NUP2/50/61 (InterPro…
F-A4	Solyc03g120280.1.1	XP_004235706	397	RAN binding protein 3	RAN binding protein 3 IPR000156 Ran Binding Protein 1	brefeldin A resistance protein-like	nuclear pore complex protein nup50a-like	'(at1g52380 : 228.0) NUP50 (Nucleoporin 50 kDa) protein; FUNCTIONS IN: molecular_function unknown; INVOLVED IN: intracellular transport; LOCATED IN: cytosol, nucleus; EXPRESSED IN: 25 plant structures; EXPRESSED DURING: 13 growth stages; CONTAINS InterPro DOMAIN/s: Ran binding protein 1 (InterPro:IPR000156), Pleckstrin homology-type (InterPro:IPR011993), Nuclear pore complex, NUP2/50/61 (InterPro…
Cell cycle
E-A8	Solyc09g075760.2.1	XP_004247372	581	Cyclin T1	Cyclin T1 IPR015429 Transcription regulator cyclin	CDK9 kinase-activating protein cyclin T	cyclin-t1-4-like isoform x1	'(at4g19600 : 206.0) Encodes a cyclin T partner CYCT1;4. Plays important roles in infection with Cauliflower mosaic virus (CaMV).; CYCT1;4; FUNCTIONS IN: cyclin-dependent protein kinase activity; INVOLVED IN: regulation of cell cycle, response to virus, trichome morphogenesis, leaf development; LOCATED IN: nucleus; EXPRESSED IN: 25 plant structures; EXPRESSED DURING: 15 growth stages; CONTAINS In…
Vesicle transport
79	Solyc01g103480.2.1	XP_010314473	539	Coatomer subunit delta, Clathrin adaptor	Coatomer subunit delta IPR008968 Clathrin adaptor, mu subunit, C-terminal	Medium subunit of clathrin adaptor complex	coatomer subunit delta-like	'(at5g05010 : 721.0) clathrin adaptor complexes medium subunit family protein; INVOLVED IN: intracellular protein transport, transport, vesicle-mediated transport; LOCATED IN: membrane; EXPRESSED IN: 24 plant structures; EXPRESSED DURING: 14 growth stages; CONTAINS InterPro DOMAIN/s: Clathrin adaptor, mu subunit, C-terminal (InterPro:IPR008968), Longin-like (InterPro:IPR011012); Has 717 Blast hit…
B-A4	Solyc12g098950.1.1	XP_004252947	616	Novel plant SNARE 11	Novel plant SNARE 11 IPR000727 Target SNARE coiled-coil region	V-SNARE	novel plant snare 13-like	'(at3g17440 : 365.0) member of NPSN Gene Family; novel plant snare 13 (NPSN13); FUNCTIONS IN: molecular_function unknown; LOCATED IN: plasma membrane; EXPRESSED IN: 25 plant structures; EXPRESSED DURING: 15 growth stages; CONTAINS InterPro DOMAIN/s: Target SNARE coiled-coil domain (InterPro:IPR000727); BEST Arabidopsis thaliana protein match is: novel plant snare 12 (TAIR:AT1G48240.1); Has 35333 …
Cytoskeleton
A-H7	Solyc04g081490.2.1	NP_001234807	502	Tubulin beta-1 chain	Tubulin beta-1 chain IPR002453 Beta tubulin	Beta tubulin	tubulin beta-1 chain	'(ipr003008 : 1500.0) Tubulin/FtsZ, GTPase domain & (gnl|cdd|30218 : 889.0) no description available & (p46264|tbb2_soltu : 858.0) Tubulin beta-2 chain (Beta-2 tubulin) - Solanum tuberosum (Potato) & (at1g75780 : 840.0) beta tubulin gene downregulated by phytochrome A (phyA)-mediated far-red light high-irradiance and the phytochrome B (phyB)-mediated red light high-irradiance responses; tubulin b…
B-H8	Solyc04g077020.2.1	XP_004238046	611	Tubulin alpha-3 chain	Tubulin alpha-3 chain IPR002452 Alpha tubulin	Alpha tubulin	tubulin alpha chain	'(gnl|cdd|30217 : 927.0) no description available & (q9zrr5|tba3_horvu : 865.0) Tubulin alpha-3 chain - Hordeum vulgare (Barley) & (at4g14960 : 860.0) Encodes an alpha-tubulin isoform required for right handed helical growth.; TUA6; FUNCTIONS IN: protein binding, structural constituent of cytoskeleton; INVOLVED IN: response to salt stress, microtubule cytoskeleton organization, cellular response …
F-B8	Solyc08g006890.2.1	XP_004244533	517	Tubulin alpha-3 chain	Tubulin alpha-3 chain IPR002452 Alpha tubulin	Alpha tubulin	tubulin alpha chain	'(gnl|cdd|30217 : 928.0) no description available & (q9zrr5|tba3_horvu : 864.0) Tubulin alpha-3 chain - Hordeum vulgare (Barley) & (at4g14960 : 861.0) Encodes an alpha-tubulin isoform required for right handed helical growth.; TUA6; FUNCTIONS IN: protein binding, structural constituent of cytoskeleton; INVOLVED IN: response to salt stress, microtubule cytoskeleton organization, cellular response …
Development
54	Solyc08g076920.2.1	XP_004245896	317	ADP-ribosylation factor GTPase-activating protein 3	ADP-ribosylation factor GTPase-activating protein 3 IPR001164 Arf GTPase activating protein	Predicted GTPase-activating protein	probable adp-ribosylation factor gtpase-activating protein agd8	'(at5g46750 : 383.0) A member of ARF GAP domain (AGD), A thaliana has 15 members, grouped into four classes.; ARF-GAP domain 9 (AGD9); FUNCTIONS IN: ARF GTPase activator activity, DNA binding, zinc ion binding; INVOLVED IN: regulation of ARF GTPase activity; LOCATED IN: nucleus; EXPRESSED IN: 23 plant structures; EXPRESSED DURING: 13 growth stages; CONTAINS InterPro DOMAIN/s: Arf GTPase activatin…
C-B2	Solyc01g099840.2.1	XP_004230256	353	Auxin-repressed protein	Auxin-repressed protein IPR008406 Dormancyauxin associated	auxin-repressed 12.5 kDa protein	auxin-repressed kda	'(gnl|cdd|69106 : 85.5) no description available & (at1g56220 : 81.3) Dormancy/auxin associated family protein; FUNCTIONS IN: molecular_function unknown; LOCATED IN: cellular_component unknown; EXPRESSED IN: 23 plant structures; EXPRESSED DURING: 13 growth stages; CONTAINS InterPro DOMAIN/s: Dormancyauxin associated (InterPro:IPR008406); BEST Arabidopsis thaliana protein match is: Dormancy/auxin …
D-C3	Solyc02g091930.2.1	XP_004231956	458	Homeobox-leucine zipper protein 22	Homeobox-leucine zipper protein 22 IPR003106 Leucine zipper, homeobox-associated	Transcription factor HEX, contains HOX and HALZ domains	homeobox-leucine zipper protein hat22-like	'(at4g37790 : 263.0) Encodes homeobox protein HAT22, member of the HD-Zip II family.; HAT22; FUNCTIONS IN: sequence-specific DNA binding transcription factor activity; INVOLVED IN: regulation of transcription, DNA-dependent, response to cytokinin stimulus; LOCATED IN: nucleus; EXPRESSED IN: 22 plant structures; EXPRESSED DURING: 13 growth stages; CONTAINS InterPro DOMAIN/s: Homeobox, conserved si…
D-F6	Solyc10g085060.1.1	XP_010312300	399	Defective in exine formation	Defective in exine formation IPR013517 FG-GAP	Vitronectin receptor, alpha subunit	defective in exine formation protein isoform 1	'(at3g09090 : 1112.0) Encodes DEX1 (defective in exine formation). Required for exine pattern formation during pollen development.; DEFECTIVE IN EXINE FORMATION 1 (DEX1); CONTAINS InterPro DOMAIN/s: FG-GAP (InterPro:IPR013517). (original description: no original description)'
E-H12	Solyc03g006360.2.1	XP_004234112	569	Auxin-repressed protein	Auxin-repressed protein IPR008406 Dormancyauxin associated	auxin-repressed 12.5 kDa protein-like	auxin-repressed kda	'(at1g28330 : 120.0) dormancy-associated protein (DRM1); dormancy-associated protein-like 1 (DYL1); FUNCTIONS IN: molecular_function unknown; INVOLVED IN: response to fructose stimulus, response to sucrose stimulus, response to glucose stimulus; LOCATED IN: cellular_component unknown; EXPRESSED IN: 22 plant structures; EXPRESSED DURING: 13 growth stages; CONTAINS InterPro DOMAIN/s: Dormancyauxin …
Transport
4	Solyc07g053970.2.1	XP_004243353	588	Two-pore calcium channel 2	Two-pore calcium channel 2 IPR005821 Ion transport	Voltage-gated Ca2+ channels, alpha1 subunits	two-pore channel 1	'(at4g03560 : 881.0) Encodes a depolarization-activated Ca(2+) channel. Anti-sense experiments with this gene as well as Sucrose-H(+) symporters and complementation of yeast sucrose uptake mutant cch1 suggest that this protein mediates a voltage-activated Ca(2+ )influx. Mutants lack detectable SV channel activity suggesting TPC1 is essential component of the SV channel. Patch clamp analysis of lo…
9	Solyc10g054590.1.1	XP_004248676	355	V-type proton ATPase 16 kDa proteolipid subunit	V-type proton ATPase 16 kDa proteolipid subunit IPR011555 ATPase, V0 complex, proteolipid subunit C, eukaryotic	Vacuolar H+-ATPase V0 sector, subunits c/c'	v-type proton atpase 16 kda proteolipid subunit	'(q40585|vatl_tobac : 181.0) Vacuolar ATP synthase 16 kDa proteolipid subunit (EC 3.6.3.14) - Nicotiana tabacum (Common tobacco) & (at4g34720 : 180.0) vacuolar H+-pumping ATPase 16 kDa proteolipid (ava-p1); AVA-P1; FUNCTIONS IN: ATPase activity, proton-transporting ATPase activity, rotational mechanism; INVOLVED IN: proton transport, ATP synthesis coupled proton transport; LOCATED IN: vacuole; EX…
65	Solyc04g005570.2.1	XP_004237046	377	Transmembrane emp24 domain-containing protein 10	Transmembrane emp24 domain-containing protein 10 IPR000348 emp24_gp25L_p24	emp24/gp25L/p24 family of membrane trafficking proteins	transmembrane emp24 domain-containing protein p24delta9-like	'(at1g26690 : 279.0) emp24/gp25L/p24 family/GOLD family protein; FUNCTIONS IN: protein transmembrane transporter activity; INVOLVED IN: intracellular protein transport, transport; LOCATED IN: endomembrane system, integral to membrane, membrane; EXPRESSED IN: 22 plant structures; EXPRESSED DURING: 13 growth stages; CONTAINS InterPro DOMAIN/s: GOLD (InterPro:IPR009038), emp24/gp25L/p24 (InterPro:IP…
82	Solyc07g053970.2.1	XP_004243353	588	Two-pore calcium channel 2	Two-pore calcium channel 2 IPR005821 Ion transport	Voltage-gated Ca2+ channels, alpha1 subunits	two-pore channel 1	'(at4g03560 : 881.0) Encodes a depolarization-activated Ca(2+) channel. Anti-sense experiments with this gene as well as Sucrose-H(+) symporters and complementation of yeast sucrose uptake mutant cch1 suggest that this protein mediates a voltage-activated Ca(2+ )influx. Mutants lack detectable SV channel activity suggesting TPC1 is essential component of the SV channel. Patch clamp analysis of lo…
A-B4	Solyc01g094690.2.1	BAO18622	728	Aquaporin	Aquaporin IPR012269 Aquaporin	Aquaporin (major intrinsic protein family)	aquaporin pip1-1	'(at4g00430 : 500.0) a member of the plasma membrane intrinsic protein subfamily PIP1.; TRANSMEMBRANE PROTEIN C (TMP-C); FUNCTIONS IN: water channel activity; INVOLVED IN: response to water deprivation, transport; LOCATED IN: membrane; EXPRESSED IN: 23 plant structures; EXPRESSED DURING: 13 growth stages; CONTAINS InterPro DOMAIN/s: Major intrinsic protein, conserved site (InterPro:IPR022357), Ma…
B-D5	Solyc02g084360.2.1	XP_004232469	520	V-type proton ATPase 16 kDa proteolipid subunit c2	V-type proton ATPase 16 kDa proteolipid subunit c2 IPR011555 ATPase, V0 complex, proteolipid subunit C, eukaryotic	Vacuolar H+-ATPase V0 sector, subunits c/c'	v-type proton atpase 16 kda proteolipid subunit	'(q40585|vatl_tobac : 184.0) Vacuolar ATP synthase 16 kDa proteolipid subunit (EC 3.6.3.14) - Nicotiana tabacum (Common tobacco) & (at1g19910 : 182.0) vacuolar H+-pumping ATPase 16 kDa proteolipid (ava-p2); AVA-P2; FUNCTIONS IN: ATPase activity, proton-transporting ATPase activity, rotational mechanism; INVOLVED IN: ATP synthesis coupled proton transport; LOCATED IN: vacuolar proton-transporting …
B-E11	Solyc01g094690.2.1	BAO18622	700	Aquaporin	Aquaporin IPR012269 Aquaporin	Aquaporin (major intrinsic protein family)	aquaporin pip1-1	'(at4g00430 : 500.0) a member of the plasma membrane intrinsic protein subfamily PIP1.; TRANSMEMBRANE PROTEIN C (TMP-C); FUNCTIONS IN: water channel activity; INVOLVED IN: response to water deprivation, transport; LOCATED IN: membrane; EXPRESSED IN: 23 plant structures; EXPRESSED DURING: 13 growth stages; CONTAINS InterPro DOMAIN/s: Major intrinsic protein, conserved site (InterPro:IPR022357), Ma…
B-G5	Solyc06g074820.2.1	BAO18632	555	Aquaporin-like protein	Aquaporin-like protein IPR012269 Aquaporin	Aquaporin (major intrinsic protein family)	probable aquaporin tip1-1	'(p50156|tip11_orysa : 330.0) Probable aquaporin TIP1.1 (Tonoplast intrinsic protein 1.1) (OsTIP1.1) (rTIP1) - Oryza sativa (Rice) & (at2g36830 : 325.0) Encodes a tonoplast intrinsic protein, which functions as water channel. It has also been shown to be able to facilitate the transport of urea and hydrogen peroxide. Highly expressed in vascular tissues of the root, stem, cauline leaves and flowe…
B-H3	Solyc02g094280.2.1	XP_004231762	517	Oligopeptide transporter	Oligopeptide transporter (Fragment) IPR004813 Oligopeptide transporter OPT superfamily	probable metal-nicotianamine transporter YSL6	probable metal-nicotianamine transporter ysl6	'(at3g27020 : 1084.0) Arabidopsis thaliana metal-nicotianamine transporter YSL6; YELLOW STRIPE like 6 (YSL6); FUNCTIONS IN: oligopeptide transporter activity; INVOLVED IN: oligopeptide transport, transmembrane transport; LOCATED IN: plasma membrane; EXPRESSED IN: 25 plant structures; EXPRESSED DURING: 15 growth stages; CONTAINS InterPro DOMAIN/s: Oligopeptide transporter OPT superfamily (InterPro…
E169	Solyc01g073690.2.1	XP_010322009	513	V-type ATP synthase subunit D	V-type ATP synthase subunit D IPR002699 ATPase, V1_A1 complex, subunit D	Vacuolar H+-ATPase V1 sector, subunit D	v-type proton atpase subunit d-like	'(at3g58730 : 376.0) vacuolar ATP synthase subunit D (VATD) / V-ATPase D subunit / vacuolar proton pump D subunit (VATPD); FUNCTIONS IN: ATPase activity, coupled to transmembrane movement of substances, proton-transporting ATPase activity, rotational mechanism; INVOLVED IN: ATP synthesis coupled proton transport; LOCATED IN: vacuolar membrane, plasma membrane, vacuole, membrane, plant-type vacuol…
E198	Solyc04g008340.2.1	XP_004236909	128	Zinc transporter	Zinc transporter IPR003689 Zinc_iron permease	Putative zinc transporter	iaa-alanine resistance protein 1	'(at1g68100 : 331.0) member of IAA-alanine resistance protein 1; IAA-ALANINE RESISTANT 1 (IAR1); FUNCTIONS IN: metal ion transmembrane transporter activity; INVOLVED IN: transmembrane transport, metal ion transport; LOCATED IN: endomembrane system, membrane; EXPRESSED IN: 22 plant structures; EXPRESSED DURING: 13 growth stages; CONTAINS InterPro DOMAIN/s: Zinc/iron permease (InterPro:IPR003689); …
E-A2	Solyc04g079560.2.1	XP_004238196	327	Lysine_histidine transporter	Lysine_histidine transporter IPR013057 Amino acid transporter, transmembrane	Amino acid transporters	lysine histidine transporter-like 8	'(at1g47670 : 803.0) Transmembrane amino acid transporter family protein; FUNCTIONS IN: amino acid transmembrane transporter activity; INVOLVED IN: amino acid transport; LOCATED IN: plasma membrane, membrane; EXPRESSED IN: 20 plant structures; EXPRESSED DURING: 13 growth stages; CONTAINS InterPro DOMAIN/s: Amino acid transporter, transmembrane (InterPro:IPR013057); BEST Arabidopsis thaliana prote…
No ontology
55	Solyc02g092360.2.1	XP_010316023	140	Beta-glucanase-like protein	Beta-glucanase-like protein IPR006710 Glycoside hydrolase, family 43	uncharacterized protein	glycosyl hydrolase family protein 43 isoform 1	'(at3g49880 : 676.0) glycosyl hydrolase family protein 43; FUNCTIONS IN: hydrolase activity, hydrolyzing O-glycosyl compounds; INVOLVED IN: carbohydrate metabolic process; LOCATED IN: cellular_component unknown; EXPRESSED IN: 21 plant structures; EXPRESSED DURING: 12 growth stages; CONTAINS InterPro DOMAIN/s: Glycoside hydrolase, family 43 (InterPro:IPR006710); BEST Arabidopsis thaliana protein m…
A-A7	Solyc11g056680.1.1	XP_004229610	204	LRR receptor-like serine_threonine-protein kinase, RLP	LRR receptor-like serine_threonine-protein kinase, RLP	Cytoskeletal regulator Flightless-I (contains leucine-rich and gelsolin repeats)	dna-damage-repair toleration protein drt100-like	'(at3g20820 : 425.0) Leucine-rich repeat (LRR) family protein; INVOLVED IN: signal transduction, defense response; LOCATED IN: apoplast, cell wall, chloroplast, membrane; EXPRESSED IN: 23 plant structures; EXPRESSED DURING: 13 growth stages; CONTAINS InterPro DOMAIN/s: Leucine-rich repeat-containing N-terminal domain, type 2 (InterPro:IPR013210), Leucine-rich repeat (InterPro:IPR001611); BEST Ara…
A-E11	Solyc02g094430.2.1	XP_010315903	428	Hydrolase alpha_beta fold family protein	Hydrolase alpha_beta fold family protein IPR000073 Alpha_beta hydrolase fold-1	Acyl-CoA:diacylglycerol acyltransferase (DGAT)	acyltransferase-like protein chloroplastic isoform x1	'(at5g41130 : 696.0) Esterase/lipase/thioesterase family protein; FUNCTIONS IN: transferase activity, transferring acyl groups other than amino-acyl groups, catalytic activity; LOCATED IN: cellular_component unknown; CONTAINS InterPro DOMAIN/s: Diacylglycerol acyltransferase (InterPro:IPR007130); BEST Arabidopsis thaliana protein match is: Esterase/lipase/thioesterase family protein (TAIR:AT5G411…
D-A10	Solyc01g094920.2.1	XP_004229933	618	Receptor-like kinase	Receptor-like kinase	probable receptor-like protein kinase	probable receptor-like protein kinase at5g24010	'(at4g00300 : 426.0) fringe-related protein; FUNCTIONS IN: transferase activity, transferring glycosyl groups; INVOLVED IN: biological_process unknown; LOCATED IN: endomembrane system; EXPRESSED IN: 24 plant structures; EXPRESSED DURING: 15 growth stages; CONTAINS InterPro DOMAIN/s: Malectin/receptor-like protein kinase (InterPro:IPR021720); BEST Arabidopsis thaliana protein match is: Protein kin…
D-C1	Solyc09g011030.2.1	XP_004246423	185	Hsp70 nucleotide exchange factor fes1	Hsp70 nucleotide exchange factor fes1 IPR011989 Armadillo-like helical	Armadillo/beta-catenin-like repeat-containing protein	hsp70-binding protein 1-like	'(at3g09350 : 517.0) Encodes one of the Arabidopsis orthologs of the human Hsp70-binding protein 1 (HspBP-1) and yeast Fes1p: Fes1A (AT3G09350), Fes1B (AT3G53800), Fes1C (AT5G02150). Fes1A is cytosolic and associates with cytosolic Hsp70. Mutants showed increased heat-sensitive phenotype suggestion the involvement of Fes1A in acquired thermotolerance. Does not have nucleotide exchange factor acti…
D-C2	Solyc03g123390.2.1	XP_004235544	299	Hydrolase	Hydrolase IPR000073 Alpha_beta hydrolase fold-1	Predicted hydrolase/acyltransferase (alpha/beta hydrolase superfamily)	epoxide hydrolase 4	'(at1g17430 : 300.0) alpha/beta-Hydrolases superfamily protein; FUNCTIONS IN: hydrolase activity; INVOLVED IN: biological_process unknown; LOCATED IN: endomembrane system; EXPRESSED IN: 24 plant structures; EXPRESSED DURING: 13 growth stages; CONTAINS InterPro DOMAIN/s: Alpha/beta hydrolase fold-1 (InterPro:IPR000073); BEST Arabidopsis thaliana protein match is: alpha/beta-Hydrolases superfamily …
D-E4	Solyc01g044360.2.1	XP_004228963	353	Importin beta-3	Importin beta-3 IPR011989 Armadillo-like helical	Karyopherin (importin) beta 3	importin-5-like	'(at5g19820 : 1643.0) embryo defective 2734 (emb2734); FUNCTIONS IN: lyase activity, binding; INVOLVED IN: embryo development ending in seed dormancy; LOCATED IN: cell wall, phycobilisome; EXPRESSED IN: 23 plant structures; EXPRESSED DURING: 14 growth stages; CONTAINS InterPro DOMAIN/s: HEAT (InterPro:IPR000357), Armadillo-like helical (InterPro:IPR011989), HEAT, type 2 (InterPro:IPR021133), Arma…
D-G1	Solyc04g015020.2.1	XP_004236656	147	Proline-rich protein	Proline-rich protein IPR006121 Heavy metal transport_detoxification protein	Translation initiation factor 5B (eIF-5B)	pollen-specific leucine-rich repeat extensin-like protein 1	'(at4g16380 : 96.3) Heavy metal transport/detoxification superfamily protein ; BEST Arabidopsis thaliana protein match is: Heavy metal transport/detoxification superfamily protein (TAIR:AT1G51090.1); Has 3773 Blast hits to 3325 proteins in 370 species: Archae - 4; Bacteria - 381; Metazoa - 1697; Fungi - 490; Plants - 712; Viruses - 65; Other Eukaryotes - 424 (source: NCBI BLink). (original descri…
Unknown
21	Solyc06g065980.2.1	XP_004241781	590	Nucleic acid binding protein	Nucleic acid binding protein IPR014560 Uncharacterised conserved protein UCP030333, DNA_RNA-binding Alba-related	uncharacterized protein	alba dna rna-binding protein	'(at2g34160 : 150.0) Alba DNA/RNA-binding protein; FUNCTIONS IN: nucleic acid binding; INVOLVED IN: biological_process unknown; LOCATED IN: cellular_component unknown; EXPRESSED IN: 23 plant structures; EXPRESSED DURING: 13 growth stages; CONTAINS InterPro DOMAIN/s: Alba, DNA/RNA-binding protein (InterPro:IPR002775), Uncharacterised conserved protein UCP030333, DNA/RNA-binding Alba-related (Inter…
71	Solyc01g100760.2.1	XP_004230326	325	Susceptibility homeodomain transcription factor	Susceptibility homeodomain transcription factor (Fragment) IPR007493 Protein of unknown function DUF538	uncharacterized protein	PREDICTED: uncharacterized protein LOC101254945	'(at1g56580 : 157.0) Encodes SMALLER WITH VARIABLE BRANCHES (SVB), a protein with a conserved domain of unknown function (DUF538). The trichomes of the SVB mutants are smaller and exhibit branches of variable length and number.; SMALLER WITH VARIABLE BRANCHES (SVB); CONTAINS InterPro DOMAIN/s: Protein of unknown function DUF538 (InterPro:IPR007493); BEST Arabidopsis thaliana protein match is: Pro…
A-C3	Solyc06g082930.2.1	XP_010323105	766	Frigida-like	FRIGIDA (Fragment) IPR012474 Frigida-like	FRIGIDA-like protein 3	frigida-like protein 3	'(at5g48385 : 531.0) FRIGIDA-like protein; CONTAINS InterPro DOMAIN/s: Frigida-like (InterPro:IPR012474); BEST Arabidopsis thaliana protein match is: FRIGIDA-like protein (TAIR:AT4G14900.1); Has 1269 Blast hits to 1187 proteins in 101 species: Archae - 0; Bacteria - 22; Metazoa - 72; Fungi - 9; Plants - 1133; Viruses - 0; Other Eukaryotes - 33 (source: NCBI BLink). & (gnl|cdd|71337 : 336.0) no de…
A-F11	*****	XP_004249026	534			NADH dehydrogenase [ubiquinone] 1 alpha subcomplex subunit 1	nadh dehydrogenase	'(at3g08610 : 99.0) unknown protein; Has 40 Blast hits to 40 proteins in 15 species: Archae - 0; Bacteria - 0; Metazoa - 0; Fungi - 0; Plants - 40; Viruses - 0; Other Eukaryotes - 0 (source: NCBI BLink). (original description: no original description)'
B-B2	Solyc04g082200.2.1	XP_004238411	730	Dehydrin	Dehydrin IPR000167 Dehydrin	phosphoprotein ECPP44	dehydrin	' no hits & (original description: no original description)'
B-C1	Solyc06g067910.2.1	XP_004241713	413	Os01g0611000 protein	Os01g0611000 protein (Fragment) IPR006946 Protein of unknown function DUF642	uncharacterized protein	PREDICTED: uncharacterized protein LOC101268115	'(gnl|cdd|68437 : 516.0) no description available & (at5g11420 : 499.0) FUNCTIONS IN: molecular_function unknown; INVOLVED IN: biological_process unknown; LOCATED IN: cell wall, plant-type cell wall; EXPRESSED IN: 23 plant structures; EXPRESSED DURING: 13 growth stages; CONTAINS InterPro DOMAIN/s: Protein of unknown function DUF642 (InterPro:IPR006946), Galactose-binding domain-like (InterPro:IPR…
B-C2	Solyc10g086560.1.1	XP_010312356	527	Unknown Protein	Unknown Protein	uncharacterized protein	uncharacterized loc101207650	' no hits & (original description: no original description)'
B-D1	Solyc07g008670.2.1	XP_010323341	660	AT1G74160 protein (Fragment)	AT1G74160 protein (Fragment)	protein LONGIFOLIA 1	protein longifolia 1-like	'(at3g63430 : 196.0) unknown protein; BEST Arabidopsis thaliana protein match is: unknown protein (TAIR:AT1G74160.1); Has 135 Blast hits to 119 proteins in 22 species: Archae - 0; Bacteria - 2; Metazoa - 3; Fungi - 3; Plants - 119; Viruses - 0; Other Eukaryotes - 8 (source: NCBI BLink). (original description: no original description)'
B-F5	Solyc08g067030.2.1	XP_004245192	443	Os01g0611000 protein (Fragment)	Os01g0611000 protein (Fragment) IPR006946 Protein of unknown function DUF642	uncharacterized protein	PREDICTED: uncharacterized protein LOC101262737	'(at5g11420 : 551.0) FUNCTIONS IN: molecular_function unknown; INVOLVED IN: biological_process unknown; LOCATED IN: cell wall, plant-type cell wall; EXPRESSED IN: 23 plant structures; EXPRESSED DURING: 13 growth stages; CONTAINS InterPro DOMAIN/s: Protein of unknown function DUF642 (InterPro:IPR006946), Galactose-binding domain-like (InterPro:IPR008979); BEST Arabidopsis thaliana protein match is…
B-G10	Solyc08g015780.2.1	XP_004244785	455	F-box_ankyrin repeat protein SKIP35	F-box_ankyrin repeat protein SKIP35 IPR002110 Ankyrin	ankyrin repeat protein SKIP35	ankyrin repeat protein skip35-like isoform x1	'(at3g59910 : 853.0) Ankyrin repeat family protein; CONTAINS InterPro DOMAIN/s: Ankyrin repeat-containing domain (InterPro:IPR020683); BEST Arabidopsis thaliana protein match is: Ankyrin repeat family protein (TAIR:AT2G44090.2); Has 71 Blast hits to 71 proteins in 16 species: Archae - 0; Bacteria - 2; Metazoa - 0; Fungi - 0; Plants - 66; Viruses - 0; Other Eukaryotes - 3 (source: NCBI BLink). (or…
B-H10	Solyc12g088960.1.1	XP_004252777	542	Transmembrane protein 147	Transmembrane protein 147 IPR019164 Protein of unknown function DUF2053, membrane	Predicted membrane protein	transmembrane protein 147	'(at1g47640 : 376.0) unknown protein; FUNCTIONS IN: molecular_function unknown; INVOLVED IN: biological_process unknown; LOCATED IN: mitochondrion; EXPRESSED IN: 23 plant structures; EXPRESSED DURING: 13 growth stages; CONTAINS InterPro DOMAIN/s: Protein of unknown function DUF2053, membrane (InterPro:IPR019164); Has 204 Blast hits to 204 proteins in 84 species: Archae - 0; Bacteria - 0; Metazoa …
B-H12	Solyc02g092790.2.1	NP_001234443	522	Arabinogalactan	Arabinogalactan	Inositol-1,4,5-triphosphate 5-phosphatase (synaptojanin), INP51/INP52/INP53 family		' no hits & (original description: no original description)'
D-A1	Solyc04g074730.1.1	XP_004237948	385	Unknown Protein	Unknown Protein	RNA polymerase II, large subunit		' no hits & (original description: no original description)'
D-B10	Solyc01g081200.2.1	XP_004229523	249	Unknown Protein	Unknown Protein	uncharacterized protein	PREDICTED: uncharacterized protein LOC101256918	'(at5g17610 : 137.0) unknown protein; FUNCTIONS IN: molecular_function unknown; INVOLVED IN: biological_process unknown; LOCATED IN: endomembrane system; EXPRESSED IN: 23 plant structures; EXPRESSED DURING: 15 growth stages; Has 30201 Blast hits to 17322 proteins in 780 species: Archae - 12; Bacteria - 1396; Metazoa - 17338; Fungi - 3422; Plants - 5037; Viruses - 0; Other Eukaryotes - 2996 (sourc…
E-B7	Solyc10g047210.1.1	XP_004248804	596	Unknown Protein	Unknown Protein IPR018619 Hyccin	Putative beta-catenin-Tcf/Lef signaling pathway component DRCTNNB1A	hyccin protein	'(at5g64090 : 376.0) FUNCTIONS IN: molecular_function unknown; INVOLVED IN: biological_process unknown; LOCATED IN: plasma membrane; EXPRESSED IN: 23 plant structures; EXPRESSED DURING: 13 growth stages; CONTAINS InterPro DOMAIN/s: Hyccin (InterPro:IPR018619); BEST Arabidopsis thaliana protein match is: unknown protein (TAIR:AT5G21050.1); Has 1807 Blast hits to 1807 proteins in 277 species: Archa…
E-D7	Solyc06g061130.2.1	XP_010322870	276	Unknown Protein	Unknown Protein	uncharacterized protein	ty4b-j: transposon ty4-j gag-pol polyprotein	'(at2g38695 : 199.0) unknown protein; Has 56 Blast hits to 54 proteins in 13 species: Archae - 0; Bacteria - 0; Metazoa - 0; Fungi - 0; Plants - 56; Viruses - 0; Other Eukaryotes - 0 (source: NCBI BLink). (original description: no original description)'
E-E4	Solyc04g009700.2.1	XP_004236809	371	Dual specificity phosphatase catalytic domain containing protein expressed	Dual specificity phosphatase catalytic domain containing protein expressed IPR020422 Dual specificity phosphatase, subgroup, catalytic domain	Dual specificity phosphatase	dual specificity protein phosphatase 22-like	'(gnl|cdd|84103 : 106.0) no description available (original description: no original description)'
E-E5	Solyc06g073900.2.1	XP_004241358	307	Unknown Protein	Unknown Protein	uncharacterized protein	PREDICTED: uncharacterized protein LOC101262925	'(at1g08480 : 190.0) unknown protein; FUNCTIONS IN: molecular_function unknown; INVOLVED IN: biological_process unknown; LOCATED IN: mitochondrion, plasma membrane, plastid, vacuole; EXPRESSED IN: 27 plant structures; EXPRESSED DURING: 15 growth stages; Has 39 Blast hits to 39 proteins in 13 species: Archae - 0; Bacteria - 0; Metazoa - 0; Fungi - 0; Plants - 39; Viruses - 0; Other Eukaryotes - 0 …
E-E9	Solyc06g061200.1.1	AAP83840	389	Glycine-rich protein TomR2	Glycine-rich protein TomR2	Dosage compensation complex, subunit MLE		' no hits & (original description: no original description)'
F-C1	Solyc02g076820.2.1	XP_004243287	361	Light-dependent short hypocotyls 1	Light-dependent short hypocotyls 1 IPR006936 Protein of unknown function DUF640	protein LIGHT-DEPENDENT SHORT HYPOCOTYLS 10-like	protein light-dependent short hypocotyls 10-like	'(at2g42610 : 241.0) LIGHT SENSITIVE HYPOCOTYLS 10 (LSH10); FUNCTIONS IN: molecular_function unknown; INVOLVED IN: biological_process unknown; LOCATED IN: cellular_component unknown; EXPRESSED IN: 15 plant structures; EXPRESSED DURING: 11 growth stages; CONTAINS InterPro DOMAIN/s: Protein of unknown function DUF640 (InterPro:IPR006936); BEST Arabidopsis thaliana protein match is: Protein of unkno…
